# Supplementary material for: Crystal structure of a (carb­oxy­meth­yl)tri­ethyl­aza­nium bromide–2-(tri­ethyl­aza­n­ium­yl)acetate (1/1) hydrogen-bonded dimer
Source: Acta Crystallogr E Crystallogr Commun. 2023 Aug 10;79(Pt 9):800–3. doi: 10.1107/S2056989023006850 (PMC10483553; doi:10.1107/S2056989023006850)
Supplement: Supplementary file 1 [file e-79-00800-sup1.cif]

##############################################################################
#                                                                            #
# This CIF contains the data in a paper accepted for publication in          #
# Acta Crystallographica Section E. It conforms to the requirements of       #
# Notes for Authors for Acta Crystallographica Section E, and has been       #
# peer reviewed under the auspices of the IUCr Commission on Journals.       #
#                                                                            #
# Full details of the Crystallographic Information File format               #
# are given in the paper "The Crystallographic Information File (CIF):       #
# a New Standard Archive File for Crystallography" by S. R. Hall, F. H.      #
# Allen and I. D. Brown [Acta Cryst. (1991), A47, 655-685].                  #
#                                                                            #
# The current version of the core CIF dictionary is obtainable from          #
# ftp://ftp.iucr.org/pub/cif_core.dic.                                       #
#                                                                            #
# Software is freely available for graphical display of the structure(s)     #
# in this CIF. For information consult the CIF software page                 #
# http://www.iucr.org/resources/cif/software.                                #
#                                                                            #
# This file may be used for bona fide research purposes within the           #
# scientific community so long as proper attribution is given to the journal # 
# article from which it was obtained.                                        #
#                                                                            #
##############################################################################
data_I
_audit_creation_method
;
Olex2 1.5
(compiled 2023.03.06 svn.rbb2c1857 for OlexSys, GUI svn.r6748)
;
_journal_date_recd_electronic     2023-07-13
_journal_date_accepted     2023-08-03
_journal_name_full     'Acta Crystallographica, Section E'
_journal_year     2023
_journal_volume     79
_journal_issue      9
_journal_page_first     800
_journal_page_last     803
_journal_paper_category     GO
_journal_paper_doi     10.1107/S2056989023006850
_journal_coeditor_code     WM5689
_publ_contact_author_name     'Shannon M. Biros'
_publ_contact_author_address
;
Department of Chemistry
Grand Valley State University
Allendale, MI 49401
USA
;
_publ_contact_author_email     'biross@gvsu.edu'
_publ_contact_author_fax     '616-331-3230'
_publ_contact_author_phone     '616-331-8955'
_publ_section_title
;
Crystal structure of a (carboxymethyl)triethylazanium
bromide--2-(triethylazaniumyl)acetate (1/1) hydrogen-bonded dimer
;
loop_
    _publ_author_name
    _publ_author_footnote
    _publ_author_address
    'Carlson, Faith M.' .
;
Department of Chemistry
Grand Valley State University
Allendale, MI 49401
USA
;
    'Staples, Richard J.' .
;
Center for Crystallographic Research
Department of Chemistry
Michigan State University
East Lansing, MI 48824
USA
;
    'Biros, Shannon M.' .
;
Department of Chemistry
Grand Valley State University
Allendale, MI 49401
USA
;
_publ_section_synopsis
;
The crystal structure of a hydrogen-bonded dimer of (triethylazaniumyl)acetic
acid and (triethylazaniumyl)acetate bromide features a carboxylic acid hydrogen
atom that is engaged in an asymmetric hydrogen bond with the carboxylate
oxygen. The crystal also features intramolecular C---H hydrogen bonds and a
layer of bromide ions that is surrounded by alkyl groups.
;
_chemical_name_systematic
;\
(Carboxymethyl)triethylazanium bromide--\
2-(triethylazaniumyl)acetate (1/1)
;
_chemical_name_common     ?
_chemical_formula_moiety     'C8 H18 N O2 +, Br -, C8 H17 N O2'
_chemical_formula_sum     'C16 H35 Br N2 O4'
_chemical_formula_iupac     'C8 H18 N O2 +, Br -, C8 H17 N O2'
_chemical_formula_weight     399.37
_chemical_melting_point     ?
_space_group_crystal_system     monoclinic
_space_group_name_H-M_alt     'I 1 2/a 1'
_space_group_name_Hall     '-I 2ya'
loop_
    _space_group_symop_operation_xyz
    'x, y, z'
    '-x+1/2, y, -z'
    'x+1/2, y+1/2, z+1/2'
    '-x+1, y+1/2, -z+1/2'
    '-x, -y, -z'
    'x-1/2, -y, z'
    '-x+1/2, -y+1/2, -z+1/2'
    'x, -y+1/2, z+1/2'
_cell_length_a     12.6692(4)
_cell_length_b     7.0967(3)
_cell_length_c     22.3413(9)
_cell_angle_alpha     90
_cell_angle_beta     103.022(4)
_cell_angle_gamma     90
_cell_volume     1957.04(13)
_cell_formula_units_Z     4
_cell_measurement_reflns_used     3269
_cell_measurement_theta_min     6.5540
_cell_measurement_theta_max     79.3860
_cell_measurement_temperature     100.00(10)
_exptl_crystal_description     plate
_exptl_crystal_colour     colourless
_exptl_crystal_size_max     0.423
_exptl_crystal_size_mid     0.133
_exptl_crystal_size_min     0.023
_exptl_crystal_density_diffrn     1.355
_exptl_crystal_density_meas     ?
_exptl_crystal_density_method     ?
_exptl_crystal_F_000     848
loop_
    _exptl_crystal_face_index_h
    _exptl_crystal_face_index_k
    _exptl_crystal_face_index_l
    _exptl_crystal_face_perp_dist
    8 -1 -5 0.0605
    -8 0 5 0.0549
    0 -5 -2 0.1838
    0 5 2 0.2345
    0 0 -1 0.0116
    0 0 1 0.0116
    8 1 -2 0.0946
    -7 2 5 0.0978
    -6 -3 1 0.1373
    7 -2 -5 0.1014
_exptl_absorpt_coefficient_mu     3.030
_exptl_absorpt_correction_type     gaussian
_exptl_absorpt_process_details
;
(CrysAlisPro; Oxford Diffraction, 2006)
;
_exptl_absorpt_correction_T_min     0.568
_exptl_absorpt_correction_T_max     1.000
_diffrn_ambient_temperature     100.15
_diffrn_source     ?
_diffrn_radiation_type     CuK\a
_diffrn_radiation_wavelength     1.54184
_diffrn_measurement_device_type     'XtaLAB Synergy, Dualflex, HyPix'
_diffrn_measurement_device     'four-circle diffractometer'
_diffrn_measurement_method     '\w scans'
_diffrn_detector_area_resol_mean     10.0000
_diffrn_reflns_number     6198
_diffrn_reflns_av_R_equivalents     0.0516
_diffrn_reflns_av_unetI/netI     0.0539
_diffrn_reflns_theta_min     4.062
_diffrn_reflns_theta_max     79.956
_diffrn_reflns_theta_full     67.684
_diffrn_measured_fraction_theta_max     0.935
_diffrn_measured_fraction_theta_full     0.979
_diffrn_reflns_limit_h_min     -11
_diffrn_reflns_limit_h_max     16
_diffrn_reflns_limit_k_min     -8
_diffrn_reflns_limit_k_max     8
_diffrn_reflns_limit_l_min     -28
_diffrn_reflns_limit_l_max     25
_refine_special_details     ?
_reflns_number_total     1998
_reflns_number_gt     1785
_reflns_threshold_expression     'I > 2\s(I)'
_refine_ls_structure_factor_coef     Fsqd
_refine_ls_matrix_type     full
_refine_ls_R_factor_all     0.0447
_refine_ls_R_factor_gt     0.0396
_refine_ls_wR_factor_gt     0.1042
_refine_ls_wR_factor_ref     0.1086
_refine_ls_goodness_of_fit_ref     1.075
_refine_ls_restrained_S_all     1.075
_refine_ls_number_reflns     1998
_refine_ls_number_parameters     109
_refine_ls_number_restraints     0
_refine_ls_hydrogen_treatment     mixed
_refine_ls_weighting_scheme     calc
_refine_ls_weighting_details
              'w=1/[\s^2^(Fo^2^)+(0.0638P)^2^+1.4873P] where P=(Fo^2^+2Fc^2^)/3'
_atom_sites_solution_hydrogens     mixed
_atom_sites_solution_primary     ?
_atom_sites_solution_secondary     ?
_refine_ls_shift/su_max     0.000
_refine_ls_shift/su_mean     0.000
_refine_diff_density_max     0.894
_refine_diff_density_min     -0.418
_refine_ls_extinction_method     none
_refine_ls_extinction_coef     .
loop_
    _atom_type_symbol
    _atom_type_description
    _atom_type_scat_dispersion_real
    _atom_type_scat_dispersion_imag
    _atom_type_scat_source
    'C' 'C' 0.0181 0.0091
                         'International Tables Vol C Tables 4.2.6.8 and 6.1.1.4'
    'H' 'H' 0.0000 0.0000
                         'International Tables Vol C Tables 4.2.6.8 and 6.1.1.4'
    'Br' 'Br' -0.6763 1.2805
                         'International Tables Vol C Tables 4.2.6.8 and 6.1.1.4'
    'N' 'N' 0.0311 0.0180
                         'International Tables Vol C Tables 4.2.6.8 and 6.1.1.4'
    'O' 'O' 0.0492 0.0322
                         'International Tables Vol C Tables 4.2.6.8 and 6.1.1.4'
_computing_data_collection
;
CrysAlisPro (Oxford Diffraction, 2006)
;
_computing_cell_refinement
;
CrysAlisPro (Oxford Diffraction, 2006)
;
_computing_data_reduction
;
CrysAlisPro (Oxford Diffraction, 2006)
;
_computing_structure_solution
;
<i>SHELXT</i>  (Sheldrick, 2015a)
;
_computing_structure_refinement
;
SHELXL (Sheldrick, 2015b)
;
_computing_molecular_graphics
;
CrystalMaker (Palmer, 2007)
;
_computing_publication_material
;
Olex2 (Dolomanov <i>et al.</i>, 2009; Bourhis <i>et al.</i>,
2015)
;
loop_
    _atom_site_type_symbol
    _atom_site_label
    _atom_site_fract_x
    _atom_site_fract_y
    _atom_site_fract_z
    _atom_site_U_iso_or_equiv
    _atom_site_adp_type
    _atom_site_calc_flag
    _atom_site_occupancy
    _atom_site_disorder_assembly
    _atom_site_disorder_group
    Br Br1 0.250000 0.39582(5) 0.500000 0.01824(16) Uani d 1 . .
    O O1 0.70415(15) 0.3474(3) 0.28191(9) 0.0250(4) Uani d 1 . .
    H H1 0.734798 0.280169 0.252098 0.07(3) Uiso d 0.5 A -1
    O O2 0.57904(15) 0.1209(3) 0.27312(9) 0.0235(4) Uani d 1 B -1
    N N1 0.49061(15) 0.3014(3) 0.36825(9) 0.0146(4) Uani d 1 B -1
    C C1 0.61984(19) 0.2698(4) 0.29428(11) 0.0181(5) Uani d 1 B -1
    C C2 0.57456(19) 0.3923(3) 0.33887(12) 0.0155(5) Uani d 1 B -1
    H H2A 0.635817 0.434190 0.372016 0.019 Uiso calc 1 B -1
    H H2B 0.542009 0.506334 0.316589 0.019 Uiso calc 1 B -1
    C C3 0.5279(2) 0.1112(3) 0.39641(12) 0.0187(5) Uani d 1 B -1
    H H3A 0.522278 0.017911 0.362887 0.022 Uiso calc 1 B -1
    H H3B 0.477980 0.070888 0.422252 0.022 Uiso calc 1 B -1
    C C4 0.6431(2) 0.1076(4) 0.43539(14) 0.0242(6) Uani d 1 B -1
    H H4A 0.694224 0.132344 0.409276 0.036 Uiso calc 1 B -1
    H H4B 0.658203 -0.016535 0.454658 0.036 Uiso calc 1 B -1
    H H4C 0.651144 0.204548 0.467320 0.036 Uiso calc 1 B -1
    C C5 0.47364(19) 0.4306(4) 0.41955(11) 0.0168(5) Uani d 1 B -1
    H H5A 0.419692 0.371758 0.439611 0.020 Uiso calc 1 B -1
    H H5B 0.542724 0.439647 0.450705 0.020 Uiso calc 1 B -1
    C C6 0.4358(2) 0.6278(4) 0.39983(14) 0.0255(6) Uani d 1 B -1
    H H6A 0.369669 0.621107 0.367223 0.038 Uiso calc 1 B -1
    H H6B 0.492434 0.693461 0.384459 0.038 Uiso calc 1 B -1
    H H6C 0.420881 0.696650 0.435042 0.038 Uiso calc 1 B -1
    C C7 0.38591(18) 0.2757(4) 0.31950(11) 0.0170(5) Uani d 1 B -1
    H H7A 0.360683 0.400804 0.302461 0.020 Uiso calc 1 B -1
    H H7B 0.401558 0.198822 0.285550 0.020 Uiso calc 1 B -1
    C C8 0.2954(2) 0.1824(4) 0.34289(13) 0.0242(6) Uani d 1 B -1
    H H8A 0.228952 0.182944 0.310402 0.036 Uiso calc 1 B -1
    H H8B 0.283092 0.251692 0.378634 0.036 Uiso calc 1 B -1
    H H8C 0.315681 0.052079 0.354755 0.036 Uiso calc 1 B -1
loop_
    _atom_site_aniso_label
    _atom_site_aniso_U_11
    _atom_site_aniso_U_22
    _atom_site_aniso_U_33
    _atom_site_aniso_U_12
    _atom_site_aniso_U_13
    _atom_site_aniso_U_23
    Br1 0.0155(2) 0.0211(2) 0.0191(2) 0.000 0.00614(14) 0.000
    O1 0.0209(9) 0.0313(10) 0.0264(10) -0.0062(8) 0.0132(8) -0.0083(8)
    O2 0.0214(9) 0.0270(10) 0.0242(10) -0.0037(7) 0.0091(8) -0.0089(7)
    N1 0.0128(8) 0.0161(10) 0.0154(10) -0.0009(7) 0.0043(8) 0.0001(8)
    C1 0.0161(10) 0.0229(13) 0.0149(12) 0.0010(9) 0.0029(9) -0.0013(9)
    C2 0.0138(10) 0.0171(12) 0.0162(12) -0.0029(8) 0.0050(9) -0.0002(9)
    C3 0.0212(12) 0.0158(12) 0.0186(12) 0.0001(8) 0.0035(10) 0.0024(9)
    C4 0.0213(12) 0.0252(14) 0.0233(14) 0.0057(10) -0.0010(10) 0.0019(10)
    C5 0.0151(10) 0.0214(12) 0.0140(11) 0.0015(9) 0.0033(9) -0.0002(9)
    C6 0.0315(14) 0.0214(14) 0.0255(15) 0.0075(10) 0.0107(12) 0.0003(10)
    C7 0.0136(9) 0.0218(12) 0.0145(11) -0.0025(9) 0.0008(9) -0.0003(9)
    C8 0.0159(11) 0.0331(15) 0.0231(13) -0.0068(10) 0.0032(10) -0.0005(11)
_geom_special_details
;
 All esds (except the esd in the dihedral angle between two l.s. planes)
 are estimated using the full covariance matrix.  The cell esds are taken
 into account individually in the estimation of esds in distances, angles
 and torsion angles; correlations between esds in cell parameters are only
 used when they are defined by crystal symmetry.  An approximate (isotropic)
 treatment of cell esds is used for estimating esds involving l.s. planes.
;
loop_
    _geom_bond_atom_site_label_1
    _geom_bond_atom_site_label_2
    _geom_bond_site_symmetry_2
    _geom_bond_distance
    _geom_bond_publ_flag
    O1 H1 . 0.9686 ?
    O1 C1 . 1.286(3) ?
    O2 C1 . 1.224(3) ?
    N1 C2 . 1.514(3) ?
    N1 C3 . 1.519(3) ?
    N1 C5 . 1.520(3) ?
    N1 C7 . 1.526(3) ?
    C1 C2 . 1.528(3) ?
    C2 H2A . 0.9900 ?
    C2 H2B . 0.9900 ?
    C3 H3A . 0.9900 ?
    C3 H3B . 0.9900 ?
    C3 C4 . 1.522(4) ?
    C4 H4A . 0.9800 ?
    C4 H4B . 0.9800 ?
    C4 H4C . 0.9800 ?
    C5 H5A . 0.9900 ?
    C5 H5B . 0.9900 ?
    C5 C6 . 1.512(4) ?
    C6 H6A . 0.9800 ?
    C6 H6B . 0.9800 ?
    C6 H6C . 0.9800 ?
    C7 H7A . 0.9900 ?
    C7 H7B . 0.9900 ?
    C7 C8 . 1.515(3) ?
    C8 H8A . 0.9800 ?
    C8 H8B . 0.9800 ?
    C8 H8C . 0.9800 ?
loop_
    _geom_angle_atom_site_label_1
    _geom_angle_atom_site_label_2
    _geom_angle_atom_site_label_3
    _geom_angle_site_symmetry_1
    _geom_angle_site_symmetry_3
    _geom_angle
    _geom_angle_publ_flag
    C1 O1 H1 . . 114.7 ?
    C2 N1 C3 . . 112.00(18) ?
    C2 N1 C5 . . 107.61(18) ?
    C2 N1 C7 . . 108.91(18) ?
    C3 N1 C5 . . 107.89(19) ?
    C3 N1 C7 . . 109.20(19) ?
    C5 N1 C7 . . 111.24(17) ?
    O1 C1 C2 . . 110.4(2) ?
    O2 C1 O1 . . 125.8(2) ?
    O2 C1 C2 . . 123.7(2) ?
    N1 C2 C1 . . 116.35(19) ?
    N1 C2 H2A . . 108.2 ?
    N1 C2 H2B . . 108.2 ?
    C1 C2 H2A . . 108.2 ?
    C1 C2 H2B . . 108.2 ?
    H2A C2 H2B . . 107.4 ?
    N1 C3 H3A . . 108.5 ?
    N1 C3 H3B . . 108.5 ?
    N1 C3 C4 . . 114.9(2) ?
    H3A C3 H3B . . 107.5 ?
    C4 C3 H3A . . 108.5 ?
    C4 C3 H3B . . 108.5 ?
    C3 C4 H4A . . 109.5 ?
    C3 C4 H4B . . 109.5 ?
    C3 C4 H4C . . 109.5 ?
    H4A C4 H4B . . 109.5 ?
    H4A C4 H4C . . 109.5 ?
    H4B C4 H4C . . 109.5 ?
    N1 C5 H5A . . 108.4 ?
    N1 C5 H5B . . 108.4 ?
    H5A C5 H5B . . 107.5 ?
    C6 C5 N1 . . 115.3(2) ?
    C6 C5 H5A . . 108.4 ?
    C6 C5 H5B . . 108.4 ?
    C5 C6 H6A . . 109.5 ?
    C5 C6 H6B . . 109.5 ?
    C5 C6 H6C . . 109.5 ?
    H6A C6 H6B . . 109.5 ?
    H6A C6 H6C . . 109.5 ?
    H6B C6 H6C . . 109.5 ?
    N1 C7 H7A . . 108.7 ?
    N1 C7 H7B . . 108.7 ?
    H7A C7 H7B . . 107.6 ?
    C8 C7 N1 . . 114.2(2) ?
    C8 C7 H7A . . 108.7 ?
    C8 C7 H7B . . 108.7 ?
    C7 C8 H8A . . 109.5 ?
    C7 C8 H8B . . 109.5 ?
    C7 C8 H8C . . 109.5 ?
    H8A C8 H8B . . 109.5 ?
    H8A C8 H8C . . 109.5 ?
    H8B C8 H8C . . 109.5 ?
loop_
    _geom_torsion_atom_site_label_1
    _geom_torsion_atom_site_label_2
    _geom_torsion_atom_site_label_3
    _geom_torsion_atom_site_label_4
    _geom_torsion_site_symmetry_1
    _geom_torsion_site_symmetry_2
    _geom_torsion_site_symmetry_3
    _geom_torsion_site_symmetry_4
    _geom_torsion
    _geom_torsion_publ_flag
    O1 C1 C2 N1 . . . . -167.3(2) ?
    O2 C1 C2 N1 . . . . 13.8(4) ?
    C2 N1 C3 C4 . . . . 46.5(3) ?
    C2 N1 C5 C6 . . . . 59.1(3) ?
    C2 N1 C7 C8 . . . . 179.0(2) ?
    C3 N1 C2 C1 . . . . 50.4(3) ?
    C3 N1 C5 C6 . . . . -179.9(2) ?
    C3 N1 C7 C8 . . . . 56.4(3) ?
    C5 N1 C2 C1 . . . . 168.8(2) ?
    C5 N1 C3 C4 . . . . -71.8(3) ?
    C5 N1 C7 C8 . . . . -62.6(3) ?
    C7 N1 C2 C1 . . . . -70.5(3) ?
    C7 N1 C3 C4 . . . . 167.2(2) ?
    C7 N1 C5 C6 . . . . -60.1(3) ?
loop_
    _geom_hbond_atom_site_label_D
    _geom_hbond_atom_site_label_H
    _geom_hbond_atom_site_label_A
    _geom_hbond_site_symmetry_A
    _geom_hbond_distance_DH
    _geom_hbond_distance_HA
    _geom_hbond_distance_DA
    _geom_hbond_angle_DHA
    _geom_hbond_publ_flag
    O1 H1 O1 7_655 0.97 1.50 2.457(4) 167 yes
    C3 H3A O2 . 0.99 2.39 2.969(3) 116 yes
    C7 H7B O2 . 0.99 2.39 3.068(3) 125 yes
_shelx_space_group_comment
;
The symmetry employed for this shelxl refinement is uniquely defined
by the following loop, which should always be used as a source of
symmetry information in preference to the above space-group names.
They are only intended as comments.
;
_shelx_estimated_absorpt_T_min     0.361
_shelx_estimated_absorpt_T_max     0.934
_shelx_hkl_file
;
   0   0   2 709.121 199.997  26
   0   0   4 1342.79 368.268  26
   0   0   6 41077.3 2243.87  26
   0   0  -6 27772.9 1852.32   1
   0   0   8 66987.1 4352.46  26
   0   0  10 215201. 13090.0  26
   0   0  12 75325.3 5158.76  26
   0   0  14 226913. 14149.0  26
   0   0  16 8713.20 1367.62  26
   0   0 -20 24092.6 3199.98   9
   0   0 -24 16955.6 1554.76  15
   0   1  -1 241924. 14251.3  23
   0   1  -3 38330.9 2449.63  23
   0  -1   5 125184. 7709.04  26
   0  -1   7 112539. 7074.26  26
   0  -1   9 70415.4 4720.28  26
   0  -1  11 119503. 7700.89  26
   0  -1  13 46063.3 3564.01  26
   0  -1  15 62228.1 4673.64  26
   0  -1  17 13288.5 1739.38  26
   0  -1 -17 13307.7 1395.56  17
   0   1 -17 11567.4 1340.57  17
   0  -1 -19 23986.6 2064.96  17
   0   1 -19 21518.1 2014.15  17
   0  -1 -21 15525.9 1630.88  17
   0   1 -21 13322.0 1551.24  17
   0   1 -23 50953.3 3624.35  15
   0   1 -25 28076.5 2152.10  16
   0  -1 -25 28608.5 2151.10  16
   0   1 -25 28742.0 2155.06  15
   0  -1 -27 5305.49 629.871  16
   0   1 -27 5436.89 619.082  16
   0   2  -2 219237. 13033.5  23
   0   2  -2 216490. 13126.0   8
   0   2  -4 13944.6 1190.33  23
   0  -2   6 14282.5 1483.14  26
   0  -2   8 5657.22 1043.24  26
   0  -2  10 834.783 693.630  26
   0  -2 -12 46850.1 3379.13   1
   0  -2  12 44913.6 3650.89  26
   0  -2  14 2652.02 954.254  26
   0  -2 -16 1421.73 586.204  22
   0  -2  16 1783.73 898.303  26
   0  -2 -16 1597.80 673.771  17
   0   2 -16 1067.16 670.717  17
   0  -2  18 2365.62 953.409  26
   0  -2 -18 3387.23 745.422  22
   0  -2 -18 2955.90 864.598  17
   0   2 -18 3073.51 844.729  17
   0   2 -18 3232.65 1335.17   9
   0  -2 -18 6192.42 1745.80   9
   0   2 -20 4446.06 932.643  17
   0  -2 -20 2401.83 862.758  17
   0  -2 -20 1947.96 618.230  22
   0  -2 -22 1967.77 791.211  28
   0  -2 -24 193.157 611.692  16
   0   2 -24 329.952 616.741  16
   0   2 -26 8047.30 815.974  16
   0   3  -1 52037.2 3589.09  23
   0   3  -3 411.541 359.644  23
   0   3  -3 1346.50 717.019   8
   0  -3  -5 23902.9 1933.95   9
   0   3  -5 24492.0 1945.99  23
   0   3  -5 23710.8 2277.31   8
   0  -3   9 42110.8 3521.26  26
   0  -3  11 2286.32 914.480  26
   0  -3 -13 201.419 499.325  22
   0  -3  13 206.668 705.153  26
   0  -3 -13 145.374 540.563   1
   0  -3  15 27800.5 2792.35  26
   0  -3 -15 25621.4 2028.70  22
   0   3 -15 23536.1 2911.93   9
   0  -3 -15 27528.7 3102.00   9
   0  -3  17 1610.31 914.096  26
   0  -3 -17 3299.98 1544.03   9
   0  -3  17 1973.88 1033.59  24
   0  -3 -17 3417.22 810.307  17
   0  -3 -17 3599.64 803.945  22
   0  -3 -19 5470.18 902.402  22
   0  -3 -19 5724.35 1132.64  28
   0  -3 -21 2568.71 820.974  28
   0   3 -21 1770.16 724.262  16
   0   3 -21 2457.89 802.275  15
   0  -3 -21 2492.82 659.071  22
   0  -3 -23 19408.3 1601.92  22
   0  -3 -23 22776.4 1759.80  28
   0   3 -23 22059.6 1678.55  16
   0   3 -25 342.144 423.554  15
   0   4   0 400042. 23706.5  23
   0  -4   0 391552. 23289.0  29
   0  -4  -2 57118.3 3791.60  28
   0   4  -2 61896.8 4103.65  23
   0  -4   2 56628.5 3761.80  29
   0  -4  -4 62406.6 4126.47  28
   0   4  -4 62564.0 4743.17   8
   0   4  -4 64302.2 4376.30  23
   0  -4   6 195.969 835.800  26
   0   4  -6 193.506 808.626   8
   0  -4  -6 220.803 676.209  28
   0  -4  -8 88776.2 5766.27  28
   0   4  -8 89647.9 6730.99   8
   0   4 -10 53259.3 4627.61   8
   0  -4 -10 46065.6 3467.51  28
   0   4 -12 64119.4 4716.57  15
   0   4 -12 66454.3 5975.74   8
   0  -4 -12 76572.9 5363.03   1
   0  -4  12 73956.2 5578.53  26
   0  -4 -14 52368.2 3383.10  22
   0  -4  14 50644.7 4338.82  26
   0   4 -14 46002.3 3563.61  15
   0  -4 -16 567.282 655.886  22
   0   4 -16-116.232 761.607  15
   0   4 -16 367.737 941.045   8
   0  -4  16 245.273 810.335  26
   0  -4 -18 109840. 6678.61  22
   0  -4 -18 105181. 6878.22  28
   0   4 -18 99469.2 6854.66  15
   0   4 -20 21865.2 1961.90  15
   0  -4 -20 24304.5 1963.55  28
   0  -4 -20 19723.6 1727.32  22
   0   4 -22 14052.5 1320.76  15
   0  -4 -22 13622.1 1181.48   5
   0  -4 -22 13478.4 1177.01  22
   0  -4 -22 13863.7 1256.27  28
   0   4 -24-38.0981 363.300  15
   0  -5   1 39292.8 2888.30  29
   0  -5  -1 41083.2 2933.57  29
   0  -5   3 110140. 6971.23  26
   0  -5  -3 85774.7 5677.67  21
   0  -5  -5 61166.9 4150.05  28
   0  -5   5 59439.7 4984.43  26
   0  -5   7 123127. 8853.15  26
   0  -5  -7 130127. 7958.61  28
   0  -5  -7 120779. 7726.08  22
   0  -5  -7 126852. 7944.70  29
   0  -5  -9 10821.5 1427.97  28
   0  -5  -9 10524.3 1119.05  22
   0  -5   9 8955.35 1727.58  26
   0  -5  -9 7025.18 1411.17  29
   0  -5 -11 81249.2 5752.65  29
   0  -5 -11 85171.1 5572.21  22
   0  -5 -11 89692.3 5886.28  28
   0  -5 -11 94454.7 6628.07   1
   0  -5 -13 64006.5 4803.38  28
   0  -5 -13 64196.7 5200.76   1
   0  -5 -13 73047.4 4724.35  29
   0   5 -15 7810.12 1126.73  15
   0  -5 -15 9090.34 1269.74  29
   0   5 -17 9333.62 1162.67  15
   0   5 -19 40705.8 3033.29  15
   0  -5 -19 47742.5 3024.31  22
   0  -5 -21 15919.6 1209.61   5
   0  -5 -21 13843.7 1154.79  22
   0   5 -21 12761.2 1146.63  15
   0  -5 -21 16132.7 1261.38  28
   0  -6   0 51807.1 4298.41  26
   0  -6   0 47969.8 3480.96   2
   0  -6   2 40460.9 3651.63   1
   0  -6   2 33420.5 3685.50  26
   0  -6   4 15597.9 2213.23  26
   0  -6   4 15358.7 1997.65   1
   0  -6   4 16570.7 1608.38  21
   0  -6   6 9952.81 1796.31  26
   0  -6   6 11378.8 1323.99  21
   0  -6  -6 11064.3 1167.75  22
   0  -6  -6 14935.4 2163.16   1
   0  -6  -8 2947.29 701.531  22
   0  -6   8 809.769 872.090  26
   0  -6  -8 2071.38 1129.08  29
   0  -6  -8 3861.40 1229.92   1
   0  -6 -10 31047.5 2672.67  28
   0  -6 -10 33125.9 2361.98  22
   0  -6 -10 27171.6 2560.79  29
   0  -6 -12 35390.7 2436.65  22
   0  -6 -12 29361.8 2651.67  28
   0  -6 -12 30533.8 2552.65  29
   0  -6 -14 10340.1 944.804   3
   0  -6 -14 9173.37 1058.52  22
   0  -6 -14 10878.4 1249.28  29
   0  -6 -14 8337.70 1298.55  28
   0  -6 -18 7723.46 912.494   5
   0  -6 -20 7322.45 669.065   5
   0  -7   1 4316.05 946.939   2
   0  -7   3-815.720 1111.84   2
   0  -7   3 497.560 534.062  21
   0  -7   5 973.639 1049.06   2
   0  -7   5 1108.31 628.597  21
   0  -7  -7-340.590 737.215   5
   0  -7   7 421.362 523.312  21
   0  -7  -9 288.824 726.096   5
   0  -7   9-237.341 560.530  21
   0  -7 -11-135.288 780.631   5
   0  -7  11 457.024 466.168  21
   0  -7 -13 406.572 331.829   3
   0  -7  13 681.883 405.773  21
   0  -7 -13 170.557 621.609   5
   0  -7 -13 556.124 448.081  22
   0  -7 -15 5295.95 723.037   5
   0  -7 -15 4950.85 616.932  22
   0  -7  17 430.188 398.143   2
   0  -7 -17 431.431 254.555  22
   0  -8   0 19345.1 1446.33   3
   0  -8  -2 777.408 437.695   3
   0  -8  -4 10178.9 962.646   3
   0  -8  -8 4186.37 535.277   3
   0  -8   8 2844.45 732.723   2
   0  -8  10 10864.8 1075.25   2
   0  -8 -10 14949.4 1003.64   3
   0  -8 -12 3388.73 325.936   3
   1   0 -23 353.491 598.611  15
   1   0 -21-735.952 1216.28   9
   1   0 -19 349.689 1155.30   9
  -1   0  15-656.201 644.150  26
  -1   0  13-106.306 528.722  26
  -1   0  11 927.391 535.995  26
  -1   0   9-65.9262 483.713  26
  -1   0   7-453.842 465.964  26
   1   0  -5-20.8351 246.923   1
  -1   0   5-247.008 410.489  26
   1   0  -3 53.3241 200.000   1
   1   0  -1 24.3212 210.530  24
   1   0   1 161.179 223.512  24
   1   0   3 73.2935 335.212  26
   1   0   5 441.576 514.199  26
   1   0   7-220.718 509.948  26
   1   0   9-95.4298 575.558  26
   1   0  11 607.362 647.971  26
   1   0  13 151.921 685.697  26
   1   0  15-741.220 725.545  26
   1   0  19-1348.73 1188.33  24
  -1   0 -25 110.077 467.115  15
   1   1 -26 12772.6 1142.31  15
   1  -1 -26 10254.2 1009.70  13
   1   1 -26 14467.9 1240.25  16
   1  -1 -26 13622.0 1203.97  16
   1   1 -24 8119.14 1046.29  15
   1  -1 -24 6132.21 1045.42  16
   1   1 -24 4677.94 1013.70  16
   1   1 -22 37797.6 2880.24  15
   1  -1 -22 35800.3 2678.61  15
   1  -1 -20 16275.5 1703.27  17
   1  -1 -20 18707.9 2798.28   9
   1   1 -20 18694.9 2745.68   9
   1   1 -20 16252.9 1719.43  17
   1  -1 -18 909.647 757.355  17
   1   1 -18 660.000 1909.30   9
   1   1 -18 405.127 708.058  17
   1   1 -16 42107.3 3070.99  17
  -1  -1  16 42115.9 3477.05  26
   1  -1 -16 43145.1 3091.03  17
  -1  -1  14 1095.48 663.741  26
  -1  -1  12 219505. 13533.6  26
  -1  -1  10 616.871 632.866  26
   1  -1 -10 389.186 374.288   1
   1  -1  -8 83174.8 5222.89   1
  -1  -1   8 83601.7 5418.12  26
   1   1  -4 117434. 7144.81  23
   1   1  -2 44895.3 2941.54   9
   1  -1  -2 47617.2 2957.86   9
   1   1  -2 47290.2 2988.77  23
   1   1   0 816.205 308.403  24
   1  -1   0 457.819 305.829  26
   1  -1   0 542.581 314.644  24
  -1   1   0 596.614 125.360  23
   1  -1   2 999999. 58309.0   1
   1  -1   4 66777.0 4121.55   1
   1  -1   4 80404.1 4477.05  26
   1  -1   6 478461. 28315.1  26
   1  -1   8 17954.9 1659.76  26
   1  -1  10 26148.5 2263.74  26
   1  -1  12 35857.7 2934.16  26
   1  -1  14 1350.14 779.116  26
   1  -1  16 61571.7 4852.17  26
  -1   1 -18 12919.7 1538.61  17
   1  -1  18 11055.2 1773.42  26
  -1  -1 -18 13914.8 1545.06  17
   1  -1  20 15819.2 2493.60  24
  -1  -1 -20 17001.9 1664.08  17
  -1   1 -20 13463.6 1557.25  17
   1   1  20 16727.5 2532.97  24
  -1   1 -22 6849.10 1082.49  17
  -1  -1 -22 4838.51 1029.62  17
  -1  -1 -24 11617.5 1178.45  28
  -1   1 -24 14222.5 1341.73  15
  -1   1 -26 13290.9 1167.90  16
  -1   1 -26 13754.6 1128.07  15
  -1  -1 -26 13573.2 1169.61  16
   1   2 -27 4585.18 519.109  15
   1   2 -25 517.486 560.193  16
   1  -2 -25 1623.60 605.077  16
   1   2 -23 66833.1 4279.76  16
   1  -2 -23 59359.8 4222.20  16
   1  -2 -23 62286.3 4138.34  28
   1  -2 -21 71967.8 4827.84  22
   1  -2 -21 78571.2 5008.87  28
   1   2 -19 13547.4 1459.27  17
   1  -2 -19 13711.2 1487.46  17
   1  -2 -19 14179.8 1319.28  22
   1   2 -19 12879.2 2484.39   9
   1  -2 -19 7537.63 1954.09   9
  -1  -2  17 28075.1 2900.64  26
   1   2 -17 31962.2 3737.58   9
   1  -2 -17 30532.7 2526.94  17
   1   2 -17 35240.8 2605.98  17
   1  -2 -17 34151.7 2427.33  22
   1  -2 -17 36250.5 3940.68   9
   1  -2 -15 67835.0 4612.11  22
   1   2 -15 76415.8 4792.45  17
  -1  -2  15 74367.0 5368.49  26
  -1  -2  13 90931.6 6372.33  26
  -1  -2  11 188221. 12146.3  26
   1  -2 -11 195717. 11871.7   1
  -1  -2   9 48751.0 3674.56  26
   1   2  -7 86.2089 294.154  23
   1  -2  -5 239317. 14392.1   9
   1   2  -5 237377. 14371.7   9
   1   2  -5 241429. 14411.0  23
   1   2  -3 603320. 35192.8   8
   1   2  -3 620198. 35090.6  23
   1  -2  -3 576355. 34900.6   9
   1   2  -1 247391. 14910.0   8
   1   2   1 95200.0 5939.36  24
   1  -2   1 99257.5 5947.58  24
  -1   2  -1 99777.8 6102.76   8
  -1   2  -1 104266. 6016.25  23
   1  -2   3 354813. 20605.7  24
  -1   2  -3 329933. 20551.2  23
   1   2   3 366526. 20609.3  24
   1  -2   5 518.234 397.652   1
   1  -2   7 244105. 14923.6  26
   1  -2   9 87130.3 5925.79  26
   1  -2  11 61398.7 4543.25  26
   1  -2  13 23025.9 2371.03  26
  -1   2 -15 100126. 6367.63  17
  -1  -2 -15 99247.7 6355.49  17
  -1  -2 -15 97657.3 6239.60  22
   1  -2  15 103696. 7138.95  26
   1  -2  17 175855. 12092.3  24
  -1  -2 -17 169218. 10557.5  17
   1  -2  17 161739. 11312.8  26
   1   2  17 169049. 11946.9  24
  -1  -2 -17 170434. 10392.3  22
  -1   2 -17 174276. 10579.6  17
   1   2  19 5386.72 1539.87  24
  -1   2 -19 7371.83 1094.12  17
   1  -2  19 6957.47 1749.68  24
  -1  -2 -19 6355.69 845.666  22
   1  -2  19 2354.64 997.146  26
  -1  -2 -19 6304.23 1066.55  17
  -1   2 -21 20119.7 1830.78  17
  -1  -2 -21 19858.8 1843.53  17
   1   2  23 897.261 599.864  27
   1  -2  23 1074.71 658.941  27
  -1  -2 -23 200.732 621.268  28
  -1   2 -25 35425.6 2391.04  16
   1  -3 -26 12552.0 967.619  13
   1   3 -24 61219.9 4069.88  15
   1  -3 -22 16840.5 1488.13  22
   1  -3 -22 17243.1 1614.26  28
   1   3 -22 19710.2 1767.96  15
   1   3 -22 19267.9 1600.99  16
   1   3 -20 28843.6 2422.34  15
   1   3 -20 29352.7 2274.59  16
   1  -3 -20 25444.8 2193.75  16
   1  -3 -20 30648.6 2366.59  28
   1  -3 -20 26108.9 2147.65  22
  -1  -3  18 6476.87 1354.89  26
   1  -3 -18 8612.09 1310.15  28
   1   3 -18 11869.4 1432.85  15
   1  -3 -18 8804.50 1949.33   9
   1  -3 -18 9454.70 1115.51  22
   1  -3 -16 65235.7 4403.48  22
   1  -3 -16 68892.5 4659.08  28
   1  -3 -16 69636.1 5847.09   9
  -1  -3  16 63817.6 5222.72  26
   1  -3 -14 8081.80 1282.26  28
   1  -3 -14 7564.08 1769.08   9
   1   3 -14 5289.88 1587.76   9
   1  -3 -14 9574.56 1016.75  22
   1  -3 -12 105490. 6598.04   1
   1   3 -12 91623.4 6936.86   9
   1  -3 -12 91918.3 7022.99   9
  -1  -3  12 90968.0 6822.19  26
   1  -3 -10 174983. 9942.11   1
  -1  -3  10 148236. 10031.8  26
   1   3 -10 146657. 9972.07   9
   1  -3 -10 139165. 9992.45   9
  -1  -3   8 189722. 11169.1  26
   1   3  -8 166887. 10808.2   9
   1  -3  -8 163587. 10838.2   9
   1   3  -6 72171.2 4565.79  23
   1   3  -6 62692.5 4437.01   9
   1   3  -6 73194.6 5022.52   8
   1  -3  -6 60422.5 4446.94   9
   1   3  -4 54841.4 3734.21  23
   1   3  -4 50306.7 3966.31   8
   1   3  -2 71406.4 4812.10   8
   1   3  -2 66492.5 4631.46  23
  -1   3   0 6853.21 793.371  23
  -1   3  -2 270345. 16533.7   8
  -1   3  -2 277656. 16364.7  23
  -1   3  -4 328299. 18831.3   8
   1  -3   4 323685. 18887.5  26
  -1   3  -4 294839. 18457.0  23
   1  -3   4 310394. 18403.8  24
   1   3   6 124294. 8419.37  24
   1  -3   6 135850. 8463.26  24
   1  -3   6 141830. 8294.09   1
   1   3   8 29292.2 2629.73  24
   1  -3   8 30346.1 2657.61  24
   1  -3  10 41031.1 4003.73  24
   1   3  10 42363.8 3985.03  24
   1  -3  12 1507.08 979.796  24
   1  -3  12 1580.05 851.636  26
   1   3  12 4129.05 1148.09  24
   1   3  14 133113. 9609.23  24
   1  -3  14 138564. 9418.87  26
   1  -3  14 125954. 9658.94  24
  -1  -3 -14 142024. 8520.20  22
  -1  -3 -16 31565.2 2351.37  22
   1  -3  16 28574.4 3320.90  24
   1  -3  16 25929.0 2930.58  26
  -1  -3 -16 32277.7 2417.25  17
   1  -3  18 8377.73 1626.43  26
  -1  -3 -18 12206.1 1249.98  22
  -1   3 -18 11319.3 1263.21  17
  -1  -3 -18 12228.7 1319.31  17
  -1  -3 -20 62135.2 4089.40  22
  -1  -3 -20 61832.6 4316.80  28
  -1   3 -22 13054.0 1172.89  16
  -1  -3 -22 12424.8 1270.84  28
  -1  -3 -22 10862.8 1076.00  22
  -1   3 -22 11957.9 1288.81  15
  -1   3 -24 16664.9 1396.64  15
   1   4 -25 8440.85 691.866  15
   1   4 -23 13167.8 1206.09  15
   1  -4 -23 13232.2 1094.51  22
   1   4 -21-264.801 647.691  15
   1  -4 -21 562.449 566.697  22
   1  -4 -21 218.051 715.001  28
   1   4 -19 29537.7 2461.36  15
   1  -4 -19 29790.4 2296.24  22
   1  -4 -19 31929.6 2509.28  28
   1  -4 -17 7307.74 937.721  22
   1   4 -17 5602.38 1048.53  15
   1   4 -17 7603.12 1999.24   8
   1  -4 -17 7985.92 1331.06  28
   1  -4 -15 5706.48 1270.27  28
   1   4 -15 5425.78 1103.33  15
   1   4 -15 4769.86 1645.63   8
  -1  -4  15 2264.48 1081.60  26
   1   4 -13 6686.27 1803.99   8
   1  -4 -13 9702.88 1489.30   1
  -1  -4  13 8082.20 1671.94  26
   1   4 -13 8646.26 1248.20  15
   1  -4 -11 35473.5 3058.64   1
   1   4 -11 30030.7 2509.58  15
   1  -4 -11 31526.4 2323.12  22
  -1  -4  11 29950.3 3179.36  26
   1   4 -11 33763.4 3673.02   8
   1   4  -9 47590.2 4390.54   8
   1   4  -7 967.867 444.010  23
   1  -4  -7 630.203 722.204  28
   1   4  -7 687.534 958.864   8
   1   4  -5 17855.9 1800.46  23
   1  -4  -5 17732.3 1589.01  28
   1  -4  -5 16888.1 1611.42  29
   1   4  -5 22511.1 2330.89   8
   1   4  -3 267.823 485.932  23
   1  -4  -3 1174.73 633.847  28
  -1  -4   3 679.989 752.707  29
  -1  -4   1 84428.1 5405.63  29
   1   4  -1 90219.2 5917.38  23
  -1   4   1 85928.6 5663.65  23
   1  -4   1 15118.6 1359.81  29
   1  -4   1 15122.7 1767.23  26
  -1  -4  -1 14313.0 1295.51  28
  -1   4  -1 15310.3 1405.02  23
  -1  -4  -1 14400.3 1423.59  29
  -1   4  -3 9784.50 1063.08  23
  -1  -4  -3 10582.6 1107.95  28
   1  -4   3 10396.3 1513.44  26
   1  -4   5 79792.7 5338.11   1
   1  -4   5 82972.5 5738.82  26
  -1  -4  -5 81302.9 5057.70  28
  -1   4  -5 66377.9 5532.75   8
   1  -4   7 2951.45 1017.37  26
  -1  -4  -7 4082.63 902.122  28
  -1   4  -7 4568.17 1218.25   8
  -1   4  -9 10518.2 1865.79   8
  -1  -4  -9 13475.4 1462.70  28
  -1  -4 -11-437.315 978.019  28
  -1   4 -11 294.525 1004.84   8
  -1  -4 -13 61815.2 4339.35  28
  -1  -4 -13 62037.6 4010.66  22
   1  -4  13 58224.1 4859.75  26
  -1  -4 -15 26935.4 2092.26  22
   1  -4  15 23661.4 2784.58  26
  -1   4 -15 22590.6 3204.62   8
  -1  -4 -17 942.149 650.711  22
  -1   4 -17 540.960 691.927  15
  -1  -4 -19 17685.3 1492.79  22
  -1   4 -19 14974.3 1562.40  15
  -1  -4 -21 2400.24 576.249  22
  -1  -4 -21 2679.31 727.591  28
  -1   4 -21 2871.78 696.115  15
  -1   4 -23-135.852 397.724  15
   1  -5 -22 3809.80 531.428   5
   1   5 -22 2435.04 450.589  15
   1  -5 -22 2871.99 506.381  22
   1  -5 -20 1709.07 581.427  22
   1  -5 -20 1978.25 680.673  28
   1   5 -20 3067.54 661.484  15
   1  -5 -20 1165.41 673.765   5
   1  -5 -18 624.626 816.830  28
   1   5 -18 531.340 632.807  15
   1   5 -16 11371.0 1357.63  15
   1  -5 -16 10889.9 1207.31  29
   1  -5 -14 410.603 835.217  29
  -1  -5  14 263.086 809.641  26
   1   5 -14 923.293 756.736  15
   1  -5 -12 14008.4 1581.44  29
   1   5 -12 8722.53 1965.33   8
   1  -5 -12 10072.1 1662.66   1
   1  -5 -12 13393.6 1311.02  22
   1  -5 -10 3835.53 1136.53  29
   1  -5 -10 6323.32 927.025  22
   1  -5 -10 4832.89 1157.23  28
   1   5 -10 5981.17 1482.70   8
   1  -5 -10 8012.87 1499.74   1
   1  -5  -8-488.125 907.479   1
   1  -5  -8-211.994 542.637  22
   1  -5  -8-92.4365 965.698  29
  -1  -5   8-808.647 1102.66  26
   1   5  -8 274.898 937.965   8
   1  -5  -8 203.955 829.844  28
   1  -5  -6 7400.73 1109.78  28
  -1  -5   6 5968.35 1458.99  26
   1   5  -6 4701.34 903.904  23
   1  -5  -6 6796.80 838.768  22
   1  -5  -6 4955.87 1097.10  29
   1   5  -4 1243.68 518.596  23
  -1  -5   2 20141.2 1833.89  29
   1   5  -2 25613.4 2278.36  23
   1  -5  -2 20948.3 2276.38  26
   1  -5   0 6377.26 1335.17  26
   1   5   0 7151.18 1254.79  23
   1  -5   0 6165.78 849.847  21
  -1  -5   0 6837.16 1130.45  29
  -1  -5   0 6259.54 871.477  21
  -1  -5  -2 1057.91 878.467  29
  -1  -5  -2 723.116 501.966  21
   1   5   2 561.153 479.570  23
   1  -5   2 598.941 702.736   1
   1  -5   2 78.3057 697.939  21
   1  -5   2 803.926 767.204  26
   1  -5   4 1541.02 762.779   1
   1  -5   4 1086.36 911.138  26
  -1  -5  -4 1850.54 809.853  28
  -1  -5  -4 1134.68 489.223  21
  -1  -5  -6 11934.2 1374.16  28
   1  -5   6 9829.37 1723.72  26
   1  -5   8 2221.69 1198.57  26
  -1  -5  -8 2366.97 930.343  28
   1  -5  10 7879.98 1571.45  26
  -1  -5 -10 7243.28 1327.60  28
  -1  -5 -10 6604.13 976.871  22
  -1  -5 -12 690.745 835.115   1
  -1  -5 -12 1509.38 1041.67  28
  -1  -5 -14 2769.35 1079.32  28
  -1   5 -16 357.132 655.079  15
  -1  -5 -16 233.933 874.782  29
  -1  -5 -16-296.268 618.973  22
  -1  -5 -16 319.986 882.022  28
  -1  -5 -18 872.125 589.571  22
  -1   5 -18-71.6006 569.934  15
  -1  -5 -20 10280.9 931.228  22
  -1   5 -20 8546.65 885.379  15
  -1  -5 -22 168.747 292.388  22
   1  -6 -19 14052.1 1183.26   5
   1  -6 -15 16497.6 1369.33   3
   1  -6 -15 24696.9 1681.63  22
   1  -6 -13 21607.6 1726.14  22
   1  -6 -13 19412.6 1593.91   3
   1  -6 -13 20786.2 1819.69  29
   1  -6 -11 26137.0 2315.38  29
   1  -6 -11 30191.6 2218.81  22
   1  -6  -9 8879.31 1030.94  22
  -1  -6   9 9294.35 1731.04  26
   1  -6  -9 5496.28 1218.49  29
   1  -6  -9 10498.0 1702.19   1
   1  -6  -7 71.1768 549.750  22
  -1  -6   7 566.811 801.704  26
   1  -6  -7 96.8575 959.858  29
   1  -6  -7-273.352 807.649   1
   1  -6  -5 34597.0 2544.06   2
  -1  -6   5 36685.7 3778.36  26
   1  -6  -3 52963.3 3757.65   2
   1  -6  -3 62966.3 5044.63   1
  -1  -6   3 58264.3 5013.38  26
  -1  -6   1 106481. 6735.72  21
   1  -6  -1 105791. 6631.43  21
   1  -6  -1 94637.1 7627.30   1
  -1  -6   1 108022. 8119.17  26
   1  -6  -1 105891. 6699.13   2
   1  -6   1 1260.83 561.758  21
  -1  -6  -1-356.985 933.359  29
   1  -6   1 520.174 1319.37   2
  -1  -6  -1 1166.16 578.947  21
   1  -6   1 241.886 1052.93   1
   1  -6   3 7058.14 1385.68   1
   1  -6   3 8007.03 1026.47  21
  -1  -6  -3 5580.37 864.784  21
   1  -6   3 6787.81 1413.44  26
  -1  -6  -3 9410.04 1424.47  29
   1  -6   5 12946.4 1359.11  21
  -1  -6  -5 11057.9 1212.83  22
   1  -6   5 13056.3 1903.56  26
   1  -6   7 45722.0 4108.69  26
  -1  -6  -7 43868.4 3190.79  22
   1  -6   7 48041.9 3369.77  21
   1  -6   9 32831.2 3294.15  26
  -1  -6  -9 28999.1 2753.56  29
  -1  -6  -9 35887.0 2547.93  22
   1  -6   9 30989.0 2590.08  21
  -1  -6  -9 35251.7 2772.12  28
   1  -6  11 545.729 576.604  21
  -1  -6 -11 838.874 651.573  22
  -1  -6 -11 1111.03 1008.05  28
  -1  -6 -11 201.012 1000.42  29
  -1  -6 -13 24204.0 2008.31  29
  -1  -6 -13 24202.5 1829.72  22
   1  -6  13 20758.7 1782.75  21
  -1  -6 -15 26292.5 1903.00  29
  -1  -6 -15 25531.6 2019.81  28
  -1  -6 -19 12839.7 1057.75   5
   1  -7 -14 5390.59 568.642   3
   1  -7 -14 4744.66 866.592   5
  -1  -7  14 6333.66 703.258  21
   1  -7 -12 19007.0 1348.74   3
   1  -7 -12 16334.7 1538.86   5
  -1  -7  12 15296.5 1432.15  21
   1  -7 -10 43705.8 3316.58   5
  -1  -7  10 43843.4 3357.70  21
  -1  -7   8 48426.8 3431.52  21
   1  -7  -8 48907.6 3357.92   5
  -1  -7   6 15556.8 1562.84   2
   1  -7  -6 11821.8 1245.42   5
   1  -7  -2 19321.6 1658.62   2
   1  -7   0 7197.64 1131.72   2
  -1  -7   0 8959.00 995.717  21
   1  -7   2 53381.9 3733.06  21
   1  -7   2 59010.1 3887.37   2
   1  -7   4 35391.6 2581.45  21
   1  -7   4 35145.1 2769.01   2
   1  -7   6 64671.1 4291.68  21
   1  -7   6 65170.7 4483.93   2
   1  -7   8 19746.6 1639.28  21
  -1  -7 -10 25570.0 1843.13  22
  -1  -7 -10 23271.5 1991.65  29
   1  -7  10 21797.3 1772.21  21
  -1  -7 -12 14598.0 1222.19  22
  -1  -7 -14 24404.3 1608.42   5
  -1  -7 -14 21734.8 1495.44  22
   1  -7  16 9684.01 895.873   2
  -1  -7 -16 9469.35 770.462  22
   1  -8 -11 15711.8 1088.01   3
   1  -8  -9 15232.6 1138.32   3
   1  -8  -5 37683.8 2525.75   3
   1  -8  -3 13619.7 1138.51   3
   1  -8  -1 10000.5 916.907   3
   1  -8   3 10038.0 1093.77   2
   1  -8   5 4987.26 825.090   2
   1  -8   7 14979.9 1343.91   2
  -1  -8  -9 17000.4 1132.91   3
   1  -8   9 11477.8 1252.66   2
  -1  -8 -11 6387.34 506.550   3
   1  -8  11 4996.98 635.374   2
   2   0 -24 16908.1 1535.99  13
   2   0 -24 18987.4 1614.79  15
   2   0 -22 11137.2 1303.88  15
   2   0 -20 140590. 10530.8   9
   2   0 -18 66434.2 5852.15   9
   2   0 -16 50624.9 4664.35   9
  -2   0  14 149799. 9407.78  26
  -2   0  12 567.499 499.709  26
  -2   0  10 258128. 15434.7  26
  -2   0   8 1016.18 455.425  26
   2   0  -4 732199. 42821.0  23
   2   0  -2 145858. 8891.46  24
   2   0  -2 149359. 8827.54   8
   2   0  -2 147312. 8763.39  23
   2   0   0 1600.28 478.315  24
   2   0   2 52211.8 3411.23  24
   2   0   4 919371. 53859.8  26
   2   0   6 76017.9 4984.90  26
   2   0   8 211682. 12995.5  26
   2   0  10 1996.30 753.333  26
   2   0  12 245045. 15328.1  26
   2   0  14 102051. 7257.73  26
   2   0  16 35630.4 3875.38  24
   2   0  18 80492.0 6849.00  24
   2  -1 -27 28722.7 1914.82  16
   2   1 -27 30713.0 1951.48  16
   2  -1 -25 9293.04 1089.38  16
   2   1 -25 7271.37 1049.69  16
   2   1 -25 6983.36 962.439  15
   2   1 -23 292.592 1107.76  16
   2  -1 -23 1257.85 1058.06  16
   2   1 -21 39218.4 2941.98  15
   2  -1 -21 34507.6 2707.33  15
   2  -1 -21 41676.2 4308.16   9
   2   1 -21 36819.2 4151.03   9
   2   1 -19 35465.5 2789.20  17
   2  -1 -19 30282.2 2475.41  22
   2  -1 -19 39517.4 4128.70   9
   2  -1 -19 38070.5 2827.42  17
   2   1 -19 43191.9 4242.18   9
   2   1 -17 40594.0 3002.20  17
   2  -1 -17 39527.7 2982.07  17
   2  -1 -17 37071.4 2724.96  22
   2   1 -17 47977.6 4379.52   9
   2  -1 -17 36428.5 3958.69   9
   2   1 -15 42675.8 4037.13   9
   2  -1 -15 44659.5 4140.33   9
  -2  -1  15 38907.9 3218.00  26
  -2  -1  13 37030.2 2945.75  26
   2  -1 -11 12935.5 1198.33   1
  -2  -1  11 16827.8 1565.91  26
  -2  -1   9 513503. 28756.7  26
   2  -1  -9 465943. 28492.2   1
   2  -1  -7 134924. 8507.35   9
   2   1  -7 129297. 8260.02  23
   2   1  -7 134862. 8484.85   9
   2  -1  -7 136596. 8168.05   1
   2  -1  -5 61131.6 4179.90   9
   2   1  -5 58158.6 4014.15  23
   2  -1  -5 64806.5 3989.75   1
   2   1  -5 65769.5 4190.99   9
   2   1  -3 46366.5 3067.49  23
   2  -1  -1 3358.36 391.327  26
   2   1  -1 2354.40 581.899  24
   2  -1  -1 3302.37 610.633  24
   2  -1   1 68867.2 4482.83  26
   2  -1   1 73984.7 4594.88  24
   2   1   1 75423.1 4605.26  24
   2  -1   1 73764.1 4462.20   1
   2  -1   3 300671. 18759.8   1
   2   1   3 349104. 19055.1  24
   2  -1   3 341994. 19045.4  24
   2  -1   5 565743. 33379.5  26
   2  -1   7 4175.44 817.418  26
   2  -1   9 169699. 10631.9  26
   2  -1  11 22099.7 2150.78  26
   2  -1  13 28019.8 2690.76  26
   2  -1  15 16020.3 1925.17  26
   2   1  15 8390.18 2112.96  24
   2   1  17 47020.5 4876.52  24
   2  -1  17 54556.6 5124.92  24
   2  -1  17 48461.5 4311.44  26
  -2  -1 -19 54312.0 3678.45  17
  -2   1 -19 47571.7 3606.30  17
   2   1  19 47265.4 4784.13  24
   2  -1  19 46622.9 4813.86  24
  -2  -1 -21 16217.9 1662.82  17
  -2   1 -21 17495.9 1690.15  17
   2  -1  23 35228.5 2722.97  27
  -2   1 -23 39453.3 2734.65  17
   2   1  23 31639.7 2659.42  27
  -2  -1 -23 37851.5 2704.45  17
   2  -1  25 59.8140 441.949  27
   2   1  25 355.342 454.746  27
  -2  -1 -25 201.959 479.659  16
  -2   1 -25 53.2908 463.655  15
  -2   1 -25 361.672 512.139  16
   2  -2 -26 3586.26 587.060  13
   2   2 -26 4100.90 624.350  15
   2   2 -24 4108.49 821.080  16
   2  -2 -24 3817.02 827.147  16
   2   2 -22 10933.2 1303.91  16
   2  -2 -22 8854.42 1094.04  22
   2  -2 -22 9912.85 1263.49  16
   2  -2 -22 11031.6 1178.67  28
   2  -2 -20 1269.60 744.007  28
   2  -2 -20 616.708 634.960  22
   2  -2 -20-709.257 1419.08   9
   2   2 -20 350.615 1337.78   9
   2  -2 -18 11266.0 2257.97   9
  -2  -2  18 9398.84 1474.97  26
   2  -2 -18 9877.78 1118.24  22
   2   2 -18 13078.8 2380.79   9
  -2  -2  16 3816.73 994.352  26
   2  -2 -16 3480.52 729.123  22
   2   2 -16 2971.48 1302.91   9
   2   2 -16 2121.64 1015.05  17
   2  -2 -16 3355.91 1526.30   9
   2  -2 -16 1777.30 1062.42  17
   2   2 -14 4024.95 1357.20   9
   2  -2 -14 5456.76 1518.57   9
  -2  -2  14 2937.66 933.867  26
   2   2 -12 1034.43 1116.70   9
   2  -2 -12 679.771 498.538   1
   2  -2 -12 214.921 987.939   9
  -2  -2  12 797.454 733.622  26
   2   2 -10 1962.32 946.008   9
  -2  -2  10 4035.69 1018.04  26
   2  -2 -10 3981.71 784.423   1
   2  -2 -10 3427.16 1149.19   9
   2   2  -8 145274. 9647.35  23
   2  -2  -8 157699. 9628.00   1
   2   2  -8 158085. 9865.22   9
   2  -2  -8 161500. 9936.20   9
   2  -2  -6 3776.27 972.715   9
   2   2  -6 2663.25 836.140   9
   2   2  -6 3388.94 634.044  23
   2  -2  -6 4193.20 798.375   1
   2   2  -4 1621.37 505.077  23
   2  -2  -4 1205.31 280.251  26
   2  -2  -4 2593.95 659.579   1
   2   2  -4 1690.75 761.724   8
   2  -2  -2 73309.9 4633.89  26
   2   2  -2 81681.7 5106.71   8
  -2   2   0 381.250 293.791   8
   2   2   0 366.450 449.233  24
   2  -2   0 231.136 481.619  24
   2  -2   0 221.324 445.584  26
   2  -2   0 812.002 513.293   1
  -2   2   0 280.767 129.827  23
   2  -2   2 520.607 455.001   1
   2  -2   2 305.228 520.784  24
   2  -2   2 71.9266 498.511  26
   2   2   2-121.501 472.189  24
   2  -2   4 4572.35 588.594   1
   2   2   4 4609.33 810.964  24
   2  -2   4 5785.26 892.947  24
   2   2   6 38775.0 3014.59  24
   2  -2   6 39658.3 3039.52  24
   2  -2   8 1570.75 793.890  24
   2   2   8 2343.34 852.070  24
   2  -2   8 876.740 655.366  26
   2   2  10 15140.6 2050.05  24
   2  -2  10 23663.7 2108.73  26
   2  -2  12 872.048 699.561  26
   2  -2  14 611.786 1029.40  26
   2  -2  14-278.107 1573.66  24
   2   2  14-528.655 1461.34  24
  -2  -2 -14 909.447 549.238  22
   2  -2  16 48338.5 4379.50  26
   2  -2  16 52055.8 4948.19  24
   2   2  16 52528.7 4908.10  24
  -2  -2 -16 53381.4 3542.15  22
  -2   2 -18 2246.45 825.778  17
   2   2  18 325.919 1447.44  24
  -2  -2 -18 3086.21 867.788  17
   2  -2  18 2750.86 1049.10  26
  -2  -2 -18 1351.87 638.429  22
   2  -2  18-1025.01 1750.97  24
  -2  -2 -20 3053.17 873.426  17
  -2   2 -20 2719.18 855.339  17
   2  -2  22 4966.46 942.713  27
  -2  -2 -22 4846.61 876.455  17
   2   2  22 5843.00 962.321  27
  -2   2 -22 4841.62 907.931  17
  -2   2 -24 200.309 514.309  16
  -2  -2 -24 393.163 538.424  28
  -2  -2 -24-96.3685 491.443  16
   2  -2  24-234.274 484.316  27
   2   2  24-58.3049 471.767  27
   2   3 -23 176.067 637.628  15
   2   3 -23-963.019 717.318  16
   2  -3 -21 7277.61 983.716  22
   2  -3 -21 6889.58 1004.40  16
   2   3 -21 6196.37 1004.33  16
   2  -3 -21 9018.51 1113.17  28
   2  -3 -19 5100.72 855.606  22
   2   3 -19 3048.93 1676.80   8
   2   3 -19 5688.00 975.831  16
   2   3 -19 3767.85 983.449  15
   2  -3 -19 3904.45 963.684  28
   2  -3 -19 3686.18 904.524  16
   2  -3 -17 742.201 726.480  16
  -2  -3  17 1993.99 933.450  26
   2  -3 -17 3437.40 963.795  28
   2   3 -17 3035.16 868.435  15
   2  -3 -17 2086.70 688.148  22
   2  -3 -17 1922.80 1287.60   9
   2   3 -15 16372.0 2427.91   9
   2  -3 -15 18117.3 2644.46   9
   2  -3 -15 18171.7 1530.13  22
  -2  -3  15 12743.1 1978.10  26
   2  -3 -15 17817.7 1772.53  28
   2   3 -15 16930.3 1755.30  15
   2   3 -13 5110.86 966.919  15
   2  -3 -13 8760.23 1188.06   1
   2  -3 -13 6608.03 1126.38  28
   2   3 -13 6343.09 1566.65   9
  -2  -3  13 8200.73 1525.77  26
   2  -3 -13 8833.15 1767.77   9
  -2  -3  11 9816.72 1580.49  26
   2  -3 -11 8010.05 1136.04  28
   2  -3 -11 8339.23 1620.87   9
   2  -3 -11 10424.1 1312.30   1
   2   3 -11 6631.88 1431.35   9
   2  -3  -9 93068.8 5964.32   1
   2  -3  -9 90861.2 6176.64   9
   2  -3  -9 86097.5 5494.01  28
   2   3  -9 92648.8 6583.31   8
   2   3  -9 88108.9 6099.40   9
   2   3  -9 73768.4 5805.59  23
   2   3  -7 5229.52 1297.01   8
   2   3  -7 4114.24 790.751  23
   2  -3  -7 5079.17 964.313   1
   2   3  -5 52502.9 3336.14  23
   2   3  -5 49045.1 3643.50   8
   2   3  -3 11769.6 1578.74   8
   2  -3  -3 10657.4 1081.59  26
   2   3  -3 10874.0 1274.93  23
   2  -3  -1 78.5102 487.607  26
  -2   3   1 201.597 179.014  23
   2  -3   1 3239.87 751.693  26
   2  -3   1 2209.90 686.936   1
  -2   3  -1 2070.99 326.741  23
  -2   3  -3 101284. 6800.16   8
   2  -3   3 114227. 6968.76  26
   2  -3   3 102586. 6624.53  24
   2  -3   3 116449. 6783.38   1
   2   3   3 102809. 6609.47  24
   2  -3   5 118850. 7307.24  26
   2   3   5 111121. 7065.17  24
   2  -3   5 109506. 6853.56   1
   2  -3   5 103153. 7039.85  24
   2  -3   7 32428.3 2332.71   1
   2   3   7 38139.5 2969.06  24
   2  -3   7 38092.2 2991.35  24
   2   3   9 50481.2 4053.25  24
   2  -3   9 48217.8 4048.86  24
   2  -3  11-219.617 1935.17  24
   2   3  11 2116.03 1865.06  24
   2  -3  11 6494.27 1261.61  26
   2   3  13 23739.5 2895.13  24
   2  -3  13 27716.5 2684.20  26
   2  -3  13 19755.6 2835.47  24
  -2  -3 -15 1472.37 666.326  17
  -2  -3 -15 2240.98 720.440  22
   2  -3  15 892.722 1139.78  24
   2  -3  15 2361.14 1012.26  26
   2  -3  17 12431.9 1933.21  26
  -2   3 -17 15164.5 1457.13  17
  -2  -3 -17 15167.5 1423.44  22
  -2  -3 -17 14577.0 1455.95  17
  -2  -3 -19 7940.85 1103.19  17
   2   3  19 8684.52 1168.01  27
   2  -3  19 9398.97 1203.74  27
  -2   3 -19 7751.90 1102.53  17
  -2  -3 -19 8897.34 1050.36  22
  -2   3 -21-87.2669 635.977  15
  -2  -3 -21 309.454 497.736  22
  -2  -3 -21 80.6778 718.441  28
  -2   3 -23 21421.2 1708.16  15
  -2  -3 -23 21872.5 1681.58  28
  -2   3 -25-28.1020 252.527  15
   2   4 -24 32120.5 2229.09  15
   2   4 -22 17162.9 1530.46  15
   2  -4 -22 17316.8 1407.48  22
   2  -4 -22 15942.5 1348.25   5
   2  -4 -22 15520.0 1396.19  28
   2   4 -20 13358.8 1447.40  15
   2  -4 -20 12728.8 1361.90  28
   2  -4 -20 11007.7 1253.70  22
   2  -4 -18 48473.0 3590.50  28
   2   4 -18 47896.2 3670.11  15
   2  -4 -18 50824.6 3443.26  22
   2  -4 -16 23822.6 2156.68  28
   2   4 -16 23243.6 2205.79  15
  -2  -4  16 21084.2 2593.31  26
   2   4 -16 22561.6 3291.48   8
   2   4 -14 128401. 8378.12  15
   2   4 -14 116108. 9868.37   8
   2  -4 -14 126040. 8635.67   1
  -2  -4  14 122181. 9155.27  26
   2  -4 -14 128921. 8071.52  29
   2  -4 -14 143432. 8388.59  28
   2  -4 -12 375.313 832.277  29
   2   4 -12-331.555 724.039  15
   2   4 -12 1066.08 1285.90   8
   2  -4 -12 211.824 847.398  28
   2  -4 -12-184.104 647.424   1
   2  -4 -12-217.432 563.177  22
  -2  -4  12 256.369 953.112  26
   2  -4 -10 25937.9 2201.45  29
   2   4 -10 30823.7 3447.43   8
   2  -4 -10 26768.4 2072.09  22
  -2  -4  10 30466.9 3085.13  26
   2  -4 -10 32223.3 2783.28   1
   2   4  -8 42921.3 3935.88   8
   2   4  -8 36212.3 3120.24  23
   2  -4  -8 42124.6 3377.30   1
   2  -4  -8 35213.7 2713.93  29
   2  -4  -6 185409. 11923.0   1
   2  -4  -6 181031. 11173.3  29
   2   4  -6 193677. 12264.9   8
   2   4  -6 187414. 11771.4  23
   2  -4  -4 66782.0 4304.10  29
   2  -4  -4 67000.9 4347.31  28
   2   4  -4 68338.3 4836.33  23
   2  -4  -4 62809.6 4418.68  26
  -2  -4   4 67886.8 4264.86  29
  -2  -4   2 100753. 6509.26  29
   2   4  -2 121234. 7271.22  23
   2  -4  -2 101571. 7153.43   1
   2  -4  -2 108075. 6856.89  26
   2  -4   0 27375.8 2511.32   1
   2  -4   0 30256.2 2471.46  26
  -2  -4   0 26480.3 1989.15  28
   2  -4   2 15378.1 1735.70  26
  -2  -4  -2 13940.3 1289.63  28
   2  -4   2 14435.1 1628.19   1
   2  -4   4 153664. 10009.6   1
   2  -4   4 161450. 10309.0  26
  -2  -4  -4 161429. 9697.00  28
   2  -4   6 53694.8 4056.78  26
  -2  -4  -6 52639.9 3430.93  28
   2  -4   6 43929.5 3407.18   1
   2  -4   8 30355.7 3001.35  26
  -2  -4  -8 33370.6 2570.47  28
  -2  -4 -10 32331.5 2700.62  28
  -2  -4 -12 48386.9 3702.77  28
   2  -4  14 29028.3 3114.89  26
  -2  -4 -14 35461.4 2830.49  28
  -2  -4 -14 30862.4 2419.94  22
  -2  -4 -16 110364. 6972.91  28
  -2  -4 -16 101972. 6649.92  22
  -2   4 -18 1322.29 693.313  15
  -2  -4 -18-210.709 639.979  22
  -2   4 -20 5350.90 857.446  15
  -2  -4 -20 4858.91 728.701  22
  -2   4 -22 19503.1 1457.98  15
  -2  -4 -22 18161.9 1336.25  22
   2  -5 -23 10387.7 813.925  13
   2   5 -21 15252.1 1341.93  15
   2  -5 -21 16446.6 1318.57  22
   2  -5 -21 16638.1 1322.01   5
   2  -5 -19 19411.4 1606.84   5
   2  -5 -19 19510.9 1653.97  28
   2   5 -19 15296.2 1560.09  15
   2  -5 -17 52952.5 3760.18  28
   2   5 -17 51946.6 3756.27  15
   2   5 -15 16683.1 1783.14  15
   2  -5 -15 19010.8 1918.88  28
   2  -5 -15 17286.1 1370.89   3
   2   5 -13 56731.9 5520.15   8
   2   5 -13 60782.8 4206.36  15
   2  -5 -13 60878.7 3984.88  22
  -2  -5  13 58442.2 5032.86  26
   2  -5 -13 58148.3 4628.57   1
   2  -5 -13 54548.3 3960.76  29
   2   5 -11 10208.2 2049.52   8
   2  -5 -11 9834.18 1381.88  29
   2  -5 -11 12341.0 1231.02  22
   2  -5 -11 10869.8 1677.27   1
   2  -5  -9 132527. 8691.61  29
   2  -5  -9 143055. 8609.80  22
   2   5  -9 145639. 10247.9   8
   2  -5  -9 141729. 9614.12   1
   2  -5  -7 166064. 10671.9   1
   2  -5  -7 168664. 9735.00  29
  -2  -5   7 164208. 11052.9  26
   2   5  -7 135957. 10194.1  23
   2  -5  -7 157926. 9550.57   2
   2  -5  -7 176750. 9851.42  28
   2  -5  -7 141907. 9525.43  22
   2  -5  -5 12318.5 1282.57   2
   2  -5  -5 11864.6 1431.85  29
   2   5  -5 11740.3 1545.22  23
  -2  -5   3 21744.2 1830.86  29
   2  -5  -3 20876.6 1835.34   2
   2  -5  -3 21068.8 1646.70  21
   2   5  -3 18967.1 2132.16  23
   2  -5  -3 24183.8 2529.15   1
  -2  -5   1 49479.7 3390.45  29
   2  -5  -1 45108.8 3655.67  26
   2   5  -1 53209.9 4087.61  23
   2  -5  -1 45996.3 3233.42  21
   2  -5  -1 45663.3 4027.40   1
  -2  -5   1 50580.6 3389.28  21
   2  -5  -1 48526.4 3413.97   2
   2  -5   1 154173. 9364.36  21
  -2  -5  -1 160174. 9463.28  29
   2  -5   1 167325. 10210.0   1
  -2  -5  -1 147039. 9382.57  21
   2  -5   1 135993. 9934.30  26
   2   5   1 155685. 10284.2  23
   2  -5   3 28693.9 2163.58  21
   2  -5   3 27571.8 2571.39   1
   2  -5   3 28802.6 2739.85  26
  -2  -5  -3 25959.1 2079.66  21
   2  -5   3 28424.9 2252.70   6
  -2  -5  -3 30485.6 2360.74  29
  -2  -5  -3 26084.1 2178.08  28
   2  -5   5 111152. 7553.85   1
   2  -5   5 113085. 7240.66   6
   2  -5   5 104868. 7921.79  26
  -2  -5  -5 124459. 7320.83  28
   2  -5   7 41517.2 3828.60  26
  -2  -5  -7 46232.6 3330.05  28
   2  -5   9 48038.3 4161.53  26
  -2  -5  -9 46014.0 3515.68  28
  -2  -5 -11 27644.4 2461.07  28
   2  -5  11 24735.6 2808.25  26
  -2  -5 -13 6942.21 1476.74  28
  -2  -5 -15 49070.4 3746.19  28
  -2  -5 -15 52231.6 3518.48  22
  -2   5 -17 21891.4 1871.27  15
  -2  -5 -17 25973.9 2142.41  28
  -2  -5 -17 22328.2 1973.23  29
  -2  -5 -17 27802.9 1935.32  22
  -2   5 -19 15898.8 1334.65  15
  -2  -5 -19 17379.3 1523.12  28
  -2  -5 -19 18043.2 1370.80  22
  -2  -5 -21 34582.0 2220.55  22
   2  -6 -20 26666.8 1807.39   5
   2  -6 -18 1089.09 615.365   5
   2  -6 -18 846.154 512.383  22
   2  -6 -16 29430.0 2200.10   3
   2  -6 -16 50309.2 2609.52  22
   2  -6 -14 7148.39 774.565   3
   2  -6 -14 7987.05 984.061  22
   2  -6 -12 2831.01 603.110   3
   2  -6 -12 3143.71 747.856  22
   2  -6 -10 14514.4 1922.63   1
   2  -6 -10 12120.4 1257.49  22
   2  -6  -8 37082.4 2619.33  22
  -2  -6   8 31082.3 3710.60  26
   2  -6  -8 38102.0 3553.97   1
  -2  -6   6 25178.5 3055.55  26
   2  -6  -6 24175.7 2045.43   2
   2  -6  -6 29344.1 2224.28   5
   2  -6  -4 25510.0 2812.17   1
  -2  -6   4 26952.5 2152.36  21
   2  -6  -4 24162.2 1964.71   5
   2  -6  -4 23906.2 2020.99   2
  -2  -6   4 17468.0 2879.89  26
   2  -6  -2 55555.6 3719.60   2
  -2  -6   2 53194.8 3735.87  21
   2  -6  -2 46485.3 4445.45   1
  -2  -6   0 1752.75 634.470  21
   2  -6   0 2168.20 1222.41   2
   2  -6   0 2575.09 983.991   1
  -2  -6   0 1390.98 944.000  29
   2  -6   0 1734.30 563.500  21
   2  -6   2 20007.4 1635.72  21
  -2  -6  -2 18216.2 1877.69  29
  -2  -6  -2 16755.2 1567.79  21
   2  -6   2 19981.1 2214.43   1
   2  -6   4 20832.9 2374.97  26
   2  -6   4 20681.0 1805.77  21
  -2  -6  -4 22626.7 2116.67  29
   2  -6   6 29711.1 2287.99  21
   2  -6   6 27597.2 2917.76  26
   2  -6   8 28020.3 2200.28  21
  -2  -6  -8 29799.0 2420.92  28
  -2  -6  -8 27387.9 2195.90  22
   2  -6   8 24528.9 2788.28  26
  -2  -6 -10 9626.93 1161.85  22
   2  -6  10 10583.7 1144.97  21
  -2  -6 -10 12255.4 1492.58  28
  -2  -6 -12 11628.3 1489.42  28
  -2  -6 -12 9971.42 1258.79  22
  -2  -6 -12 13147.3 1561.39  29
  -2  -6 -14 8200.65 1156.22  28
  -2  -6 -14 8440.05 1184.12  29
  -2  -6 -16 29027.0 2127.72  29
  -2  -6 -16 29474.6 2228.90  28
   2  -7 -15-92.1652 246.292   3
   2  -7 -15 407.905 577.279   5
  -2  -7  15-257.770 345.720  21
   2  -7 -13 2290.00 710.083   5
   2  -7 -13 2180.77 414.327   3
  -2  -7  13 1867.98 581.454  21
   2  -7 -11 7798.81 1083.54   5
  -2  -7  11 7367.14 1040.44  21
   2  -7 -11 10924.4 931.971   3
   2  -7  -9 316.270 494.626   3
   2  -7  -9-1056.10 801.270   5
   2  -7  -7-398.049 662.691   5
  -2  -7   3 4746.79 831.612  21
   2  -7  -3 5749.18 973.295   2
   2  -7  -1 69.4226 1093.91   2
  -2  -7   1 714.707 498.850  21
   2  -7  -1 633.538 492.584   3
   2  -7   1 1230.58 931.503   2
   2  -7   1 839.499 431.138   3
   2  -7   3 1246.37 1449.60   2
   2  -7   3 3391.45 509.691   3
  -2  -7  -5 87.6521 884.657  29
   2  -7   5-785.825 1186.93   2
   2  -7   5-200.063 472.651  21
   2  -7   7 8292.89 1335.34   2
  -2  -7  -7 6262.03 860.663  22
   2  -7   7 7742.37 849.562  21
  -2  -7  -9-1235.82 987.996  22
  -2  -7 -11 390.018 750.057  29
  -2  -7 -11 50.0496 633.230  22
  -2  -7 -13 206.032 426.119  22
  -2  -7 -13-28.9422 301.327   3
  -2  -7 -15 115.192 325.994  22
   2  -7  15 507.987 534.323   2
  -2  -7 -15 32.5370 438.887   5
   2  -8 -12 981.850 220.672   3
   2  -8 -10 2443.99 378.399   3
  -2  -8  10 1545.30 367.950  21
   2  -8  -4 1509.48 438.028   3
   2  -8  -2 20702.1 1498.05   3
   2  -8   0 1437.36 670.375   2
   2  -8   2 3755.26 790.721   2
   2  -8   4 7990.89 960.928   2
   2  -8   6-128.619 672.309   2
   2  -8   8 4048.33 767.149   2
  -2  -8 -10 871.234 275.771   3
   2  -8  10 918.689 497.464   2
   3   0 -25-364.264 510.417  13
   3   0 -23 521.536 616.571  15
   3   0 -21 381.833 1342.80   9
   3   0 -21-298.518 623.749  15
   3   0 -19-99.0403 566.747  15
   3   0 -19-365.117 1321.24   9
   3   0 -17 324.287 1205.76   9
   3   0 -15-551.572 998.465   9
   3   0 -13 915.629 937.830   9
   3   0 -11 1116.07 1028.92   9
  -3   0  11 596.839 436.213  26
  -3   0   9 57.4385 449.000  26
   3   0  -9-446.041 1006.52   9
   3   0  -7-119.494 789.474   9
   3   0  -5-102.771 255.622  23
   3   0  -3 85.6530 239.530  23
   3   0  -3-115.836 508.594   8
   3   0  -3-74.2865 597.733  24
   3   0  -1 449.609 664.710  24
   3   0   1 474.399 650.915  24
   3   0   3 89.4414 651.799  24
   3   0   5 433.821 686.060  24
   3   0   5-97.0785 614.104  26
   3   0   7-245.587 670.620  26
   3   0   7 136.723 699.686  24
   3   0   9 173.478 900.006  24
   3   0   9-149.343 753.563  26
   3   0  11 864.259 992.469  24
   3   0  11-181.814 775.448  26
   3   0  13 263.303 1250.46  24
   3   0  17 349.584 1115.80  24
   3   1 -28-203.952 328.764  16
   3  -1 -28 362.369 289.257  16
   3  -1 -26 23687.6 1851.44  16
   3   1 -26 26428.0 1890.03  16
   3  -1 -26 21715.4 1744.31  13
   3   1 -26 22566.1 1744.09  15
   3  -1 -24 10559.9 1276.87  16
   3   1 -24 9980.38 1181.17  15
   3   1 -24 11095.4 1314.38  16
   3   1 -22 842.497 648.098  15
   3   1 -22 317.622 771.853  16
   3  -1 -22 1056.10 785.578  16
   3   1 -22-321.810 832.254  13
   3  -1 -20 7114.74 1455.11  16
   3  -1 -20 15816.2 2573.87   9
   3   1 -20 9057.09 1460.49  16
   3   1 -20 14256.2 1502.68  15
   3  -1 -20 12878.1 1287.55  15
   3   1 -20 10930.1 1259.68  13
   3   1 -20 14587.4 2435.35   9
   3  -1 -18 83158.2 6628.80   9
   3   1 -18 74460.7 5049.48  15
   3  -1 -18 68921.6 4758.75  22
   3   1 -18 84620.8 6643.28   9
   3   1 -16 3630.34 1394.97   9
   3  -1 -16 6768.59 1642.66   9
   3  -1 -16 4909.22 777.719  22
   3   1 -14 20640.7 2593.09   9
  -3  -1  14 18831.0 1922.06  26
   3  -1 -14 23692.8 2756.75   9
  -3  -1  12 49145.9 3690.66  26
   3   1 -12 49139.0 4228.08   9
   3  -1 -12 54373.1 4390.38   9
  -3  -1  10 67189.5 4240.28  26
   3  -1 -10 54679.2 3886.02   1
   3   1 -10 63621.1 4630.02   9
   3  -1 -10 58524.1 4593.86   9
   3  -1  -8 155421. 9507.25   1
   3   1  -8 153359. 9943.09   9
   3  -1  -8 160841. 10025.1   9
   3  -1  -6 28331.6 2459.90   9
   3   1  -6 28868.1 2451.94   9
   3  -1  -6 28462.2 2069.62   1
   3  -1  -4 149392. 8911.63   8
   3   1  -2 25875.9 1955.35  24
   3  -1  -2 23518.0 1940.94  24
   3  -1   0 390388. 22879.1  26
   3  -1   0 379732. 23095.3  24
   3   1   0 394571. 23106.7  24
   3  -1   2 92694.9 5881.03  24
   3  -1   2 92017.6 5709.82  26
   3   1   2 88810.5 5874.38  24
   3  -1   4 2930.79 848.934  24
   3   1   4 3725.69 875.991  24
   3   1   6 234311. 14768.5  24
   3  -1   6 246181. 14818.0  24
   3  -1   8 46661.3 3864.78  24
   3   1   8 45572.0 3861.99  24
   3  -1   8 53543.5 3714.46  26
   3   1  10 6316.53 1420.61  24
   3  -1  10 7991.52 1270.03  26
   3  -1  10 9307.60 1608.33  24
   3  -1  12 26023.1 2619.41  26
   3  -1  12 27809.5 3092.39  24
   3   1  12 24583.4 2960.15  24
   3  -1  14 36727.4 3424.69  26
   3  -1  14 34705.0 3867.33  24
   3   1  14 36454.4 3904.35  24
   3   1  16-986.851 1659.84  24
   3  -1  16 2058.62 1119.12  26
   3  -1  16-680.505 1615.78  24
   3  -1  18 7637.67 2391.20  24
   3   1  18 12666.0 2661.38  24
  -3  -1 -20 82956.1 5647.69  17
  -3   1 -20 87892.8 5686.68  17
   3  -1  22-390.884 914.154  27
  -3  -1 -22-496.662 891.408  17
  -3   1 -22-1088.83 896.249  17
   3   1  22-1052.87 917.492  27
   3   1  24 3001.29 635.002  27
   3  -1  24 2115.23 593.839  27
   3  -2 -27 10394.0 869.799  13
   3   2 -27 10275.7 879.403  15
   3  -2 -25 43018.9 3048.10  16
   3   2 -25 46357.0 3077.16  16
   3   2 -25 44233.7 3092.55  15
   3  -2 -23 5656.82 970.851  16
   3   2 -23 2896.14 856.313  16
   3   2 -23 5222.50 959.782  15
   3  -2 -21 36770.6 2730.23  16
   3   2 -21 31310.3 2640.83  16
   3  -2 -21 35576.2 2507.82  28
   3  -2 -21 30516.1 2471.66  22
   3   2 -19 74075.3 5057.63  16
   3  -2 -19 71696.4 4887.00  28
   3  -2 -19 72371.8 5056.25  16
   3  -2 -19 87513.7 6783.81   9
   3  -2 -19 75063.8 4886.04  22
   3   2 -19 77952.1 6537.41   9
   3  -2 -17 104086. 7822.94   9
   3  -2 -17 96029.2 6018.14  28
  -3  -2  17 80903.0 6435.32  26
   3  -2 -17 90708.7 6085.06  16
   3   2 -17 91364.9 7541.02   9
   3  -2 -17 95423.6 5932.50  22
   3   2 -15 69984.9 5784.18   9
  -3  -2  15 61550.7 4865.58  26
   3  -2 -15 62476.7 5702.87   9
   3  -2 -15 64595.0 4212.16  22
   3  -2 -15 64149.3 4305.68  28
   3   2 -13 10330.9 1872.17   9
  -3  -2  13 10239.3 1460.68  26
   3  -2 -13 7771.88 1039.63  28
   3  -2 -13 7420.63 1762.36   9
   3  -2 -13 8522.11 1041.08   1
  -3  -2  11 62216.5 4146.86  26
   3  -2 -11 44688.4 3345.75  28
   3  -2 -11 53356.7 3624.15   1
   3   2 -11 54533.1 4305.89   9
   3  -2 -11 50942.4 4321.70   9
   3   2  -9 71116.6 5207.62  23
   3   2  -9 83199.5 5632.62   9
   3  -2  -9 78019.9 5652.97   9
   3  -2  -9 78358.6 5116.44   1
   3   2  -7 600557. 36410.4   8
   3   2  -7 606101. 36102.1  23
   3  -2  -7 615064. 35985.0   1
   3   2  -5 13530.7 1652.62   8
   3   2  -5 15540.4 1457.51  23
   3  -2  -5 13460.2 1339.55   1
   3   2  -3 553850. 29363.6   8
   3   2  -3 578195. 29288.4  23
   3   2  -1 74506.7 4858.80  24
   3  -2  -1 76290.2 4875.93  24
   3  -2  -1 75583.1 4686.03  26
   3  -2   1 152516. 9355.37  24
   3  -2   1 145279. 9224.51  26
   3   2   1 163797. 9394.86  24
   3  -2   1 148676. 9223.79   1
   3   2   3 42719.2 2956.66  24
   3  -2   3 42182.5 2966.08  24
   3  -2   3 37025.3 2779.80  26
   3  -2   3 36219.7 2603.30   1
   3   2   5 62456.8 4439.89  24
   3  -2   5 59255.0 4399.17  24
   3  -2   5 63967.6 4285.66  26
   3  -2   7 188128. 12078.1  24
   3   2   7 191917. 12068.3  24
   3   2   9 9302.53 1475.13  24
   3  -2   9 7509.90 1429.81  24
   3  -2  11 360041. 22731.5  24
   3   2  11 353327. 22675.1  24
   3  -2  11 373677. 22317.7  26
   3  -2  13 39680.3 2889.74  14
   3   2  13 41083.7 4009.53  24
   3  -2  13 37234.9 3515.18  26
   3  -2  13 45698.4 4177.72  24
   3  -2  15 31963.6 3823.88  24
  -3  -2 -15 37074.0 2590.08  22
   3  -2  15 30951.9 3347.81  26
   3   2  15 40038.9 4020.10  24
  -3  -2 -17 945.597 675.417  17
   3  -2  17 527.279 841.866  26
   3  -2  17-1059.68 1445.14  24
   3   2  17 1340.09 1212.66  24
  -3  -2 -17 470.397 601.850  22
  -3  -2 -19 51258.2 3678.57  17
  -3   2 -19 52874.2 3713.19  17
   3   2  19 55410.9 3884.22  27
   3  -2  19 49305.0 3842.98  27
  -3   2 -21 39730.3 2770.09  17
   3  -2  21 38551.1 2872.78  27
   3   2  21 35475.2 2823.76  27
  -3  -2 -21 34226.5 2720.18  17
   3   2  23 29552.7 2267.11  27
  -3   2 -23 33098.5 2346.82  15
   3  -2  23 33613.2 2331.07  27
  -3  -2 -23 29741.7 2251.39  28
   3  -3 -26 17026.5 1268.77  13
   3  -3 -22 38172.8 2737.25  22
   3   3 -22 38667.9 2942.73  15
   3   3 -22 38648.1 2789.47  16
   3   3 -20 20202.3 1916.00  16
   3   3 -20 23431.3 2127.28  15
   3  -3 -20 23650.2 1919.57  28
   3  -3 -20 19491.3 1785.99   5
   3  -3 -20 22146.8 1846.99  22
   3  -3 -20 23920.2 1968.20  16
   3   3 -18 44529.4 5186.95   8
   3  -3 -18 51900.9 3856.85  16
   3   3 -18 54476.0 3864.02  16
   3   3 -18 60009.6 4130.74  15
  -3  -3  18 51147.3 4395.79  26
   3  -3 -18 55235.0 3771.72  22
   3  -3 -18 58697.5 3909.80  28
   3  -3 -16 28181.9 2146.15  22
   3  -3 -16 26674.4 2257.49  16
   3   3 -16 23418.2 3317.69   8
   3  -3 -16 27205.0 2287.15  28
   3   3 -16 30766.1 2484.90  15
  -3  -3  16 25776.8 2791.53  26
   3  -3 -16 20431.8 3357.55   9
   3   3 -14 34471.1 4237.46   8
   3  -3 -14 41455.3 3112.97  28
   3  -3 -14 43546.3 3307.42   1
   3  -3 -14 42126.8 4171.37   9
   3   3 -14 40150.2 4043.65   9
  -3  -3  14 48575.5 3911.77  26
   3   3 -14 40013.5 3166.86  15
  -3  -3  12 193824. 12188.5  26
   3  -3 -12 186332. 11620.3   1
   3   3 -12 183744. 12738.3   8
   3  -3 -12 179485. 11256.9  28
   3   3 -10 22938.1 2746.30   8
   3   3 -10 21813.0 2161.93  23
   3  -3 -10 22748.2 2077.30   1
   3  -3 -10 18828.5 1759.64  28
   3   3  -8 74705.6 5877.54   8
   3  -3  -8 75488.9 5313.96   1
   3  -3  -8 77357.2 4921.37  28
   3   3  -8 78798.4 5422.69  23
   3   3  -6 139948. 9007.13   8
   3  -3  -6 126948. 8066.63  28
   3   3  -6 143537. 8665.86  23
   3  -3  -6 131337. 8513.36   1
   3   3  -4 52688.2 3787.74   8
   3  -3  -4 41527.1 2780.40  26
   3   3  -4 50368.5 3498.69  23
   3  -3  -2 113410. 7083.48  26
   3   3  -2 120800. 7685.13  23
   3  -3   0 290669. 18426.7  26
   3  -3   0 332219. 18611.8   1
   3  -3   2 20351.5 1749.21   1
   3  -3   2 19582.3 1755.46  24
   3  -3   2 23644.4 1869.96  26
   3   3   2 19149.6 1709.44  24
   3   3   4 64557.1 4431.84  24
   3  -3   4 59448.2 4150.02   1
   3  -3   4 63665.8 4431.97  24
   3  -3   4 67764.9 4496.37  26
   3  -3   6 67570.5 4308.06  24
   3  -3   6 64185.8 4239.48  26
   3   3   6 65036.0 4240.25  24
   3   3   8 122810. 8318.34  24
   3  -3   8 121176. 8321.70  24
   3   3  10 80632.4 5999.74  24
   3  -3  10 76358.6 5972.79  24
   3  -3  10 76421.4 5054.86  27
   3  -3  12 35800.4 3754.25  24
   3   3  12 30548.6 3583.48  24
   3  -3  12 36157.1 3350.03  26
   3  -3  12 36602.4 2757.51  27
   3   3  12 36585.8 2733.16  27
   3  -3  14 5769.40 1360.00  26
   3  -3  14 3053.35 938.432  27
   3   3  14 3913.84 906.303  27
   3  -3  14 1539.83 1329.21  24
   3  -3  16 29972.1 3430.41  24
  -3  -3 -16 27088.1 2223.97  17
  -3   3 -16 28302.1 2236.72  17
   3   3  16 30159.4 2426.94  27
   3  -3  16 30127.1 2452.33  27
  -3  -3 -16 26761.9 2185.08  22
   3  -3  16 27477.6 3060.90  26
  -3  -3 -18 82663.9 5684.10  17
  -3   3 -18 86739.8 5705.56  17
   3   3  18 88894.0 5871.27  27
   3  -3  18 82950.9 5848.09  27
  -3  -3 -18 95904.8 5653.72  22
  -3   3 -20 16437.1 1469.08  17
  -3  -3 -20 17501.5 1397.13  22
  -3   3 -22 33653.7 2427.99  15
  -3   3 -24 3729.10 504.249  15
   3   4 -25 2680.25 427.001  15
   3   4 -23 3613.81 714.168  15
   3  -4 -21 4020.45 781.762  28
   3  -4 -21 3521.87 757.517   5
   3  -4 -21 4764.41 786.415  22
   3   4 -21 3297.75 839.055  15
   3  -4 -19 19885.0 1706.41   5
   3  -4 -19 18897.6 1750.88  28
   3   4 -19 15943.7 1800.11  15
   3  -4 -19 19583.3 1665.77  22
   3  -4 -17 15464.4 1629.55  28
   3   4 -17 11521.9 2506.22   8
  -3  -4  17 15472.5 2096.32  26
   3   4 -17 14876.1 1682.48  15
   3   4 -15 5531.99 1981.79   8
   3  -4 -15 11333.0 1396.77  28
   3   4 -15 7448.48 1267.60  15
  -3  -4  15 7932.71 1621.63  26
  -3  -4  13 20618.5 2599.58  26
   3  -4 -13 18850.6 1533.60   3
   3  -4 -13 20455.4 2119.11   1
   3   4 -13 16693.6 2793.19   8
   3   4 -13 19191.5 1912.24  15
   3  -4 -13 21450.1 1714.63  22
   3  -4 -13 21090.8 1991.06  28
   3  -4 -11 7608.97 1287.97   1
   3  -4 -11 7395.14 1061.27  29
   3  -4 -11 9759.22 1291.29  28
   3   4 -11 7944.67 1141.84  15
   3   4 -11 6893.59 1850.40   8
   3  -4 -11 8877.99 979.521  22
  -3  -4  11 7882.46 1576.78  26
   3   4  -9 10556.7 2035.64   8
   3  -4  -9 6880.43 1247.51   1
   3  -4  -9 6424.21 1007.36  29
   3   4  -9 6878.31 1226.98  23
   3  -4  -9 7638.27 1130.35  28
   3   4  -7 71643.4 5652.66   8
   3  -4  -7 76148.9 5182.81   1
   3   4  -7 73275.1 5165.69  23
   3  -4  -7 63722.7 4402.11  29
   3  -4  -5 156305. 9497.08  29
   3   4  -5 174983. 10319.1  23
  -3  -4   5 151944. 9447.30  29
  -3  -4   3 110.849 688.316  29
   3  -4  -1 28538.7 2315.42  26
   3   4  -1 33892.0 2870.57  23
   3  -4  -1 25657.9 2510.38   1
   3  -4   1 20779.8 1966.32  26
   3  -4   1 21154.4 2028.08   1
  -3  -4  -3 9648.79 1069.95  28
   3  -4   3 10692.6 1244.11   1
   3  -4   3 8276.39 1245.42  26
   3  -4   5 2660.01 908.006  26
   3  -4   5 2245.27 576.362   1
  -3  -4  -5 2700.65 821.130  28
   3  -4   7 32607.9 2967.99  26
  -3  -4  -7 31388.9 2483.82  28
  -3  -4  -9 45461.7 3464.75  28
   3  -4   9 49958.4 4033.62  26
   3  -4  11 11711.0 1735.50  26
  -3  -4 -11 9500.54 1465.15  28
  -3  -4 -13 9041.28 1441.53  28
  -3  -4 -15 694.968 988.549  28
  -3  -4 -15-1205.34 940.397  22
  -3  -4 -17 10614.5 1145.19  22
  -3  -4 -17 10483.8 1411.40  28
  -3   4 -19 4395.01 811.742  15
  -3  -4 -19 4801.93 960.823  28
  -3  -4 -19 4182.57 744.458  22
  -3  -4 -21 3650.11 579.425  22
  -3   4 -21 4873.38 677.120  15
   3   5 -22 7722.13 797.579  15
   3  -5 -22 8710.21 779.988   5
   3   5 -20 654.172 551.186  15
   3  -5 -20-1058.04 830.863   5
   3   5 -18 1633.96 715.366  15
   3  -5 -18 1371.48 764.101   5
   3   5 -16-227.722 739.594  15
   3  -5 -16 179.963 309.388   3
   3  -5 -16-99.2915 834.067  28
   3  -5 -16-715.096 642.908  22
   3   5 -14 11221.4 2281.63   8
  -3  -5  14 10001.2 1778.20  26
   3  -5 -14 8573.64 1411.79   1
   3  -5 -14 9790.62 1445.88  28
   3  -5 -14 10016.4 1158.94  22
   3   5 -14 9177.66 1278.79  15
   3  -5 -14 8991.53 928.326   3
   3  -5 -12 40152.5 2762.95   3
   3   5 -12 37266.8 4210.57   8
   3  -5 -12 38459.2 3106.25  28
   3   5 -12 38992.2 3087.61  15
   3  -5 -12 37385.2 2829.41  29
  -3  -5  12 41640.8 4013.79  26
   3  -5 -12 40321.9 3512.18   1
   3  -5 -12 42701.3 2899.76  22
   3  -5 -10 457.229 802.030  29
  -3  -5  10 591.203 1099.48  26
   3  -5 -10 455.935 562.302  22
   3  -5 -10 874.824 792.124   1
   3   5 -10 701.500 992.764   8
   3  -5  -8 10386.9 1634.56   1
   3  -5  -8 7913.04 954.364  22
   3  -5  -8 7299.32 1163.32  29
   3   5  -8 8133.27 1359.38  23
   3  -5  -8 8292.94 1083.61   2
   3   5  -6 203.108 519.718  23
   3  -5  -6-134.353 701.735   2
   3   5  -4 6794.62 1204.86  23
  -3  -5   4 6347.24 1039.04  29
   3  -5  -4 6446.26 1039.69   2
   3  -5  -4 5361.46 880.992   5
   3   5  -2 214.830 685.607  23
   3  -5  -2-207.819 663.231   1
   3  -5  -2 77.0268 881.429   2
  -3  -5   2-72.6998 801.314  29
   3  -5  -2 798.745 836.095   6
   3  -5  -2 59.1023 436.589  21
   3  -5   0 16829.5 1547.40   6
  -3  -5   0 13603.2 1516.40  29
   3   5   0 14090.8 1879.04  23
   3  -5   0 13864.4 1232.38  21
   3  -5   0 12466.6 1494.97  26
  -3  -5   0 13051.5 1334.25  21
   3  -5   0 12409.1 1723.57   1
   3  -5   2 7242.69 1206.20   1
  -3  -5  -2 6803.19 1257.97  29
   3  -5   2 8278.04 1229.07  26
   3   5   2 5909.57 1303.23  23
  -3  -5  -2 6019.70 929.288  28
  -3  -5  -2 6710.89 848.440  21
   3  -5   2 6183.07 802.689  21
   3  -5   2 8458.48 1168.80   6
   3  -5   4-139.283 475.277   1
  -3  -5  -4-260.762 678.769  21
   3  -5   4 92.7770 844.931   6
   3  -5   4 945.192 738.919  26
  -3  -5  -4 235.441 717.877  28
   3  -5   4-644.643 906.177  21
  -3  -5  -6 2075.93 862.791  28
   3  -5   6 1813.41 591.710  21
   3  -5   6 2095.60 824.883  26
   3  -5   6 779.110 777.031   6
   3  -5   8-226.845 797.725  26
  -3  -5  -8 410.268 834.504  28
  -3  -5 -10-345.202 936.548  28
   3  -5  10-479.310 792.050  26
  -3  -5 -12 2421.95 1026.94  28
  -3  -5 -14-218.938 870.958  28
  -3  -5 -16 1390.94 859.900  28
  -3  -5 -16-1571.49 847.745  22
  -3  -5 -18-253.390 820.319  29
  -3  -5 -18-752.553 642.128  22
  -3  -5 -18 279.146 743.653  28
  -3  -5 -20-121.669 347.165  22
   3  -6 -21 16467.3 1109.23   5
   3  -6 -19 16302.5 1295.81   5
   3  -6 -17 13461.5 1221.24  22
   3  -6 -15 2393.61 453.209   3
   3  -6 -15 2918.69 676.226  22
   3  -6 -13 8464.93 1064.87  22
   3  -6 -13 10911.4 981.047   3
   3  -6 -11 42699.1 3139.57   5
   3  -6 -11 43072.6 2894.69   3
   3  -6 -11 39583.2 2932.52  22
   3  -6  -9-525.172 568.993   3
   3  -6  -9 704.082 775.442   1
  -3  -6   9-2366.42 1711.20  26
   3  -6  -9 502.638 501.579  22
   3  -6  -9-936.230 1189.88   5
   3  -6  -7 139115. 8502.54   2
   3  -6  -7 145807. 8676.28   5
   3   6  -5 14385.1 1859.60  23
   3  -6  -5 18964.8 2284.56   1
   3  -6  -5 15489.1 1508.49   2
   3  -6  -5 14680.0 1499.49   5
   3  -6  -3 3834.90 983.681   2
   3  -6  -3 4167.72 1218.06   1
  -3  -6   3 2400.50 736.877  21
   3   6  -3 4690.50 1016.29  23
   3   6  -1 12044.8 1818.79  23
   3  -6  -1 17576.2 1699.90   2
  -3  -6   1 15384.8 1631.90  29
  -3  -6   1 17152.4 1542.96  21
   3  -6  -1 16189.9 2070.99   1
   3  -6   1 53976.9 3577.06   3
   3   6   1 51105.2 4525.80  23
   3  -6   1 46542.6 4207.58   1
  -3  -6  -1 56840.4 3867.10  29
   3  -6   1 54588.8 3887.43   2
   3  -6   1 54721.8 3606.59  21
  -3  -6  -1 55092.7 3696.08  21
  -3  -6  -3 22945.1 2058.22  29
   3   6   3 20295.1 2460.37  23
   3  -6   3 23901.0 1735.98  21
   3  -6   3 17938.4 1515.09   3
  -3  -6  -5 1584.75 1118.23  29
   3   6   5 1904.21 779.999  23
   3  -6   5 2496.19 570.979  21
  -3  -6  -7 26181.6 2144.18  28
   3  -6   7 22213.8 1844.74  21
  -3  -6  -9 5209.24 861.507  22
   3  -6   9 5036.51 719.116  21
  -3  -6  -9 5327.30 1042.14  28
  -3  -6 -11 54884.4 4198.05  28
  -3  -6 -11 64965.8 4072.78  22
  -3  -6 -13 10550.6 1282.19  28
  -3  -6 -13 9235.69 1327.22  29
  -3  -6 -15 9012.49 1170.43  29
  -3  -6 -15 10955.7 1161.78  28
  -3  -6 -19 1667.09 281.994   5
  -3  -7  16 574.334 334.244  21
   3  -7 -14 58298.7 3530.57   5
   3  -7 -14 50859.1 3313.65   3
  -3  -7  14 54738.5 3534.28  21
   3  -7 -12 30504.9 2041.19   3
   3  -7 -12 28655.6 2214.79   5
   3  -7 -10 34519.0 2845.48   5
   3  -7 -10 48175.0 2834.40   3
  -3  -7   8 32481.4 2440.77  21
   3  -7  -8 29200.5 2284.29   5
  -3  -7   6 10026.3 1176.62  21
   3  -7  -4 21415.4 1807.77   3
   3  -7  -4 25110.6 1911.43   2
  -3  -7   4 24437.9 1972.49  21
   3  -7  -2 15730.0 1364.04   3
  -3  -7   2 17210.1 1475.55  21
   3  -7  -2 14681.0 1557.51   2
   3  -7   0 93635.0 5764.78   2
  -3  -7   0 92470.9 5675.60  21
   3  -7   0 84084.7 5546.21   3
   3  -7   2 22914.1 1920.80   2
   3  -7   2 18479.8 1437.88   3
   3  -7   4 37201.3 2846.01   2
  -3  -7  -4 35924.8 2798.08  29
   3  -7   6 19309.2 1946.19   2
  -3  -7  -6 17899.8 1818.42  29
  -3  -7  -6 19529.9 1547.96  22
   3  -7   8 31045.3 2484.39   2
  -3  -7  -8 29514.6 2173.33  22
   3  -7  10 23679.7 2269.76   2
  -3  -7 -10 32471.7 2094.87  22
   3  -7  12 9952.96 1117.24   2
  -3  -7 -12 7371.26 969.051  29
  -3  -7 -12 8865.63 863.844  22
  -3  -7 -14 7949.85 715.716  22
   3  -8 -11 2858.55 350.294   3
  -3  -8   7 11498.9 1002.65  21
   3  -8  -5 32949.8 2198.24   3
   3  -8  -3 13538.8 1066.01   3
   3  -8  -1 14068.8 1231.74   2
   3  -8   1 9160.60 1007.90   2
   3  -8   3 8824.90 990.408   2
   3  -8   5 17461.1 1423.18   2
   3  -8   7 13144.3 1169.71   2
  -3  -8  -9 9314.05 694.827   3
   3  -8   9 7176.49 773.298   2
   4   0 -26 12198.5 1099.86  13
   4   0 -24 85310.5 5507.01  13
   4   0 -22 31731.5 2494.39  15
   4   0 -20 27774.3 2265.41  15
   4   0 -20 22199.9 3493.58   9
   4   0 -18 40779.1 3107.20  15
   4   0 -18 45850.6 4553.74   9
   4   0 -16 121668. 9095.59   9
   4   0 -14 42066.3 4073.75   9
   4   0 -12 161088. 10817.1   9
  -4   0  10 85023.9 5845.77  26
   4   0 -10 94937.3 5790.90  25
   4   0  -8 186483. 11846.6   9
   4   0  -6 184830. 11192.1  23
   4   0  -6 185887. 11369.1   8
   4   0  -4 191287. 11318.8  23
   4   0  -4 191032. 11476.7   8
   4   0  -4 180293. 11587.2  24
   4   0  -2 413629. 24085.0  24
   4   0  -2 397122. 23783.6  23
   4   0   0 208957. 12824.1  24
   4   0   2 304808. 18466.5  24
   4   0   4 43636.6 3391.96  24
   4   0   6 21332.0 2165.84  24
   4   0   8 656492. 39467.9  24
   4   0  10 93725.4 6969.70  24
   4   0  12 44420.0 4275.12  24
   4   0  14 116952. 8892.08  24
   4   0  16 6842.87 1834.77  24
   4   0  18 9667.79 1365.23  27
   4   0  18 6676.18 1831.23  24
   4   0  20 51337.4 3784.44  27
   4  -1 -27 10632.4 935.292  13
   4  -1 -27 10971.4 1019.79  16
   4   1 -27 11107.0 1045.21  16
   4  -1 -25 10363.5 1229.78  16
   4   1 -25 10455.7 1197.52  16
   4   1 -25 10975.5 1122.85  15
   4  -1 -25 9583.58 1075.15  13
   4   1 -23 65392.8 4266.61  16
   4   1 -23 51934.1 3986.63  13
   4  -1 -23 62939.0 4239.38  16
   4   1 -23 65477.4 4209.15  15
   4  -1 -21 3867.71 1708.55   9
   4   1 -21 5556.08 1080.61  16
   4   1 -21 6677.20 1045.08  15
   4   1 -21 3070.64 1598.36   9
   4   1 -21 5396.78 943.232  13
   4  -1 -21 4350.72 1011.08  16
   4   1 -19 16902.3 1745.10  16
   4  -1 -19 13394.2 1573.45  16
   4  -1 -19 15292.8 2579.97   9
   4   1 -19 14873.6 1541.22  13
   4   1 -19 17810.5 1705.40  15
   4   1 -19 14721.1 2670.32   9
   4  -1 -17 16446.4 1622.88  16
   4   1 -17 13636.9 1519.55  16
   4   1 -17 15142.2 1557.10  15
   4  -1 -17 14602.3 1386.24  22
   4   1 -17 10687.0 2304.12   9
   4  -1 -17 16847.7 2662.67   9
   4   1 -15 155008. 10809.7   9
   4  -1 -15 150239. 10846.2   9
  -4  -1  13 89917.7 6555.11  26
   4   1 -13 113884. 7586.43   9
   4  -1 -13 109481. 7600.95   9
  -4  -1  11 77423.4 5394.82  26
   4   1 -11 77371.6 5925.57   9
   4  -1 -11 84635.7 6036.20   9
   4  -1  -9 57553.1 3862.71   1
   4   1  -9 57854.7 4510.22   9
   4   1  -9 54884.9 4023.26  23
   4  -1  -9 63709.5 4635.73   9
   4   1  -7 28309.2 2486.85   8
   4  -1  -7 28679.0 2108.54   1
   4   1  -7 26280.0 2162.80  23
   4   1  -5 214838. 13015.2   8
   4  -1  -5 208049. 12579.4   8
   4  -1  -5 207235. 12700.0   1
   4   1  -5 216269. 12821.6  23
   4   1  -3 181541. 11144.5   8
   4   1  -3 172090. 11063.4  24
   4  -1  -3 173729. 11070.2  24
   4   1  -3 190083. 11049.3  23
   4  -1  -3 180408. 10870.4   1
   4  -1  -1 470738. 28081.5  23
   4  -1  -1 518987. 28693.6  24
   4   1  -1 525468. 28709.4  24
   4  -1   1 16781.3 1810.78  24
   4   1   1 19303.7 1888.54  24
   4  -1   1 22869.9 1693.61  26
   4  -1   3 207305. 11980.5  26
   4  -1   3 188958. 12151.6  24
   4   1   3 186836. 12124.4  24
   4   1   5 30508.0 2796.09  24
   4  -1   5 36596.3 2936.27  24
   4   1   7 99384.7 7102.45  24
   4  -1   7 105528. 7145.35  24
   4  -1   9 71832.9 5114.16  26
   4   1   9 66433.1 5424.66  24
   4  -1   9 68039.2 5442.29  24
   4  -1  11 5274.83 1248.89  26
   4  -1  11 1579.97 1137.45  24
   4   1  11 2823.52 1212.68  24
   4  -1  13 71485.7 6148.73  24
   4  -1  13 74083.2 4665.18  14
   4   1  13 68478.2 4514.07  20
   4   1  13 62082.5 5887.25  24
   4  -1  15 27144.4 3433.29  24
   4   1  15 28937.5 3454.14  24
   4  -1  17 57968.2 5483.80  24
   4  -1  17 55974.3 4091.78  27
   4   1  17 46231.8 5048.07  24
  -4   1 -19 2977.90 1010.91  17
  -4  -1 -19 4221.46 1055.13  17
   4   1  19 4750.51 1060.87  27
   4  -1  19 6718.08 1189.31  27
  -4  -1 -21 19924.1 1781.98  17
  -4   1 -21 22174.7 1828.39  17
   4   1  21 19746.5 1843.85  27
   4  -1  21 16257.2 1781.07  27
   4   1  23 8809.37 986.647  27
  -4  -1 -23 6451.10 906.990  17
  -4   1 -23 9422.88 984.102  17
   4  -1  23 7132.01 953.505  27
  -4   1 -25 9872.80 771.473  15
   4   2 -26 6470.01 755.427  16
   4  -2 -26 5422.64 732.864  13
   4   2 -26 5866.46 744.897  15
   4   2 -24 84.1521 578.659  15
   4  -2 -24-455.960 715.906  16
   4   2 -24 307.217 664.821  16
   4   2 -22 780.261 808.133  16
   4  -2 -22 1757.90 838.656  16
   4   2 -22 2574.09 829.061  15
   4   2 -20 4455.74 1534.54   8
   4  -2 -20 3905.29 964.246  16
   4   2 -20 3965.46 957.616  16
   4  -2 -20 3346.88 815.028  22
   4   2 -18 1846.14 1337.08   8
   4  -2 -18 651.997 782.674  16
   4   2 -18 850.215 749.269  16
   4  -2 -18 658.690 680.062  28
   4  -2 -18 372.450 1310.79   9
   4  -2 -18 1335.27 669.729  22
   4  -2 -16 4035.02 857.272  28
   4  -2 -16 4974.63 965.169  16
   4   2 -16 3841.75 975.530  16
  -4  -2  16 4268.44 1017.71  26
   4  -2 -16 5635.71 843.200  22
   4   2 -16 1992.67 1412.44   9
   4  -2 -16 7222.24 1779.55   9
   4  -2 -14 4043.89 769.793  28
  -4  -2  14 3231.45 1060.32  26
   4  -2 -14 3901.84 676.943  22
   4   2 -14 2902.11 1303.84   9
   4  -2 -14 3022.93 1404.84   9
   4  -2 -12 14555.4 1411.45  28
   4  -2 -12 16335.8 1578.56   1
  -4  -2  12 19237.2 2041.51  26
   4  -2 -12 18550.4 2446.53   9
   4   2 -12 19372.7 2473.16   9
   4  -2 -10 21886.2 1815.59  28
   4  -2 -10 27028.3 2131.28   1
   4   2 -10 27470.5 2307.60  23
   4   2  -8 11800.0 1425.83  23
   4  -2  -8 13942.1 1401.33   1
   4  -2  -6 2336.70 585.287   1
   4   2  -4 102462. 6777.31   8
   4  -2  -4 98800.7 6395.59   1
   4  -2  -2 185.850 373.885  26
   4  -2  -2 193.764 715.622  24
   4   2  -2-192.997 712.793  24
   4  -2   0 21903.6 2060.64  24
   4   2   0 26213.5 2115.60  24
   4  -2   0 22978.9 1795.09  26
   4  -2   0 23840.1 1857.75   1
   4  -2   2 4258.60 678.488   1
   4   2   2 4636.09 996.790  24
   4  -2   2 3580.09 712.335  26
   4  -2   2 4639.51 1062.45  24
   4   2   4 10525.8 1487.04  24
   4  -2   4 11694.1 1548.84  24
   4  -2   4 11853.0 1329.04  26
   4  -2   6 16328.9 1731.11  26
   4   2   6 16931.2 1415.73  27
   4  -2   6 16817.1 2005.47  24
   4   2   6 17215.7 1996.59  24
   4  -2   8 14020.1 1926.56  24
   4  -2   8 13267.9 1339.24  27
   4   2   8 14869.1 1350.84  27
   4   2   8 12827.4 1835.19  24
   4  -2  10 54118.3 4855.02  24
   4   2  10 60994.3 4952.76  24
   4  -2  12 14187.2 2361.36  24
   4  -2  12 17422.0 1519.33  14
   4  -2  12 13912.4 1963.30  26
   4   2  12 13011.9 2167.08  24
   4  -2  14 81.6072 699.536  14
   4  -2  14-507.778 838.695  26
   4  -2  14 590.549 760.573  27
   4   2  14-453.168 796.838  27
   4   2  16-689.699 1212.71  24
   4   2  16-119.336 833.130  27
   4  -2  16 498.311 932.372  27
   4  -2  16-79.8079 690.829  14
  -4  -2 -16 67.0150 604.907  22
   4  -2  16 277.074 852.063  26
   4  -2  16 728.141 1202.63  24
   4   2  18-1031.66 1399.95  27
  -4  -2 -18-91.1822 958.988  17
  -4   2 -18-92.3263 999.339  17
   4  -2  18-119.236 1314.34  27
  -4  -2 -20 78.5466 899.287  17
  -4   2 -20 636.733 837.450  17
   4   2  20 193.741 988.447  27
   4  -2  20 1198.75 945.391  27
   4  -2  22 137.227 546.837  27
  -4  -2 -22 787.469 528.740  17
  -4   2 -22 630.968 594.075  17
   4   2  22 743.721 554.089  27
  -4   2 -24 6123.63 641.022  15
   4   3 -23 24087.5 1872.20  16
   4  -3 -21 2252.60 663.188  22
   4  -3 -21 1772.58 740.214  16
   4   3 -21 1887.05 817.558  15
   4   3 -21 2191.08 793.003  16
   4  -3 -19 5400.49 986.641  16
   4   3 -19 5318.37 969.310  16
   4   3 -19 5092.50 1073.82  15
   4  -3 -19 4348.42 888.623  22
   4  -3 -19 3511.94 834.273  28
   4  -3 -19 5291.90 905.400   5
   4   3 -17 405.960 1199.55   8
   4  -3 -17 202.988 719.273  16
   4  -3 -17 698.344 740.999  28
  -4  -3  17 219.022 747.423  26
   4   3 -17 253.938 726.657  15
   4  -3 -17 169.910 602.140  22
   4   3 -15 37359.2 4498.41   8
   4   3 -15 44805.3 3376.93  15
   4  -3 -15 42436.3 3173.84  28
  -4  -3  15 49865.8 4090.76  26
   4  -3 -13 11418.7 1386.42   1
   4   3 -13 11714.5 2159.67   8
  -4  -3  13 10861.0 1805.50  26
   4   3 -13 8211.37 1220.12  15
   4  -3 -13 10423.5 1239.00  28
   4   3 -11 299.692 1084.51   8
   4  -3 -11 141.720 498.492   1
   4  -3 -11 225.112 689.382  28
   4  -3  -9 47982.4 3336.52  28
   4   3  -9 45671.7 3841.26  23
   4  -3  -9 49829.3 3724.48   1
   4   3  -7 227.446 1028.54   8
   4  -3  -7 1122.21 588.891  28
   4  -3  -7 1207.65 619.703   1
   4   3  -7 1317.66 599.517  23
   4   3  -5 25260.8 2277.64  23
   4   3  -5 24863.3 2594.27   8
   4  -3  -5 21067.1 2038.27   1
   4  -3  -3 3092.38 482.961  26
   4   3  -3 2988.88 770.311  23
   4  -3  -1 165666. 10221.6  26
   4  -3  -1 172460. 10475.8   1
   4  -3   1 12172.9 1274.01  26
   4  -3   1 11567.9 1403.50  24
   4   3   1 11971.3 1362.52  24
   4  -3   1 15481.9 1411.53   1
   4  -3   3 38473.5 2978.08  24
   4  -3   3 37789.7 2836.31  26
   4  -3   3 32691.2 2598.33   1
   4   3   3 35803.1 2890.77  24
   4  -3   5 770.856 768.688  24
   4  -3   5 1101.99 656.429  26
   4   3   5 901.437 760.065  24
   4   3   7 40996.8 3560.79  24
   4  -3   7 41073.5 3564.47  24
   4  -3   7 40814.2 3396.53  26
   4  -3   9 28534.3 2356.78  14
   4  -3   9 29500.7 2855.37  26
   4   3   9 29237.1 3001.45  24
   4  -3   9 33119.3 3208.06  24
   4  -3   9 31361.5 2365.14  27
   4   3  11 8547.12 1153.00  27
   4  -3  11 10042.3 1216.60  27
   4   3  11 4341.98 1663.47  24
   4  -3  11 11208.2 1260.05  14
   4  -3  11 5072.81 1653.37  24
   4   3  13 15972.5 1641.52  27
   4  -3  13 15523.4 1659.04  27
   4  -3  13 14343.1 2370.10  24
   4  -3  15 6112.93 1434.54  26
   4  -3  15 6512.43 1197.95  27
   4  -3  15 3651.24 1584.20  24
   4   3  15 5599.74 1150.77  27
  -4  -3 -15 5453.02 943.940  22
  -4   3 -17 26198.7 2202.33  17
   4  -3  17 26226.6 2423.97  27
   4   3  17 27458.5 2442.32  27
  -4  -3 -17 26626.4 2137.09  22
  -4  -3 -17 25017.1 2190.12  17
  -4   3 -19-966.381 678.408  17
  -4  -3 -19-364.526 503.786  22
  -4   3 -21 3392.41 690.662  15
  -4   3 -23 873.854 363.792  15
   4  -4 -24 30685.9 2078.10  13
   4   4 -24 29662.7 2113.13  15
   4   4 -22 18502.1 1578.57  15
   4  -4 -22 16255.5 1340.12   5
   4   4 -20 38895.7 3044.04  15
   4  -4 -20 41290.1 2849.18   5
   4  -4 -20 40332.5 2881.59  22
   4   4 -18 21287.2 1993.96  15
   4  -4 -18 19091.1 1775.43  28
   4  -4 -18 19587.7 1784.61   5
   4   4 -16 34764.4 4376.72   8
   4   4 -16 38112.6 3076.18  15
   4  -4 -16 38687.7 2944.56  28
  -4  -4  16 39798.3 3730.97  26
   4   4 -14 3307.65 1786.20   8
   4   4 -14 4976.86 1076.88  15
   4  -4 -14 4566.38 1048.99  28
   4  -4 -14 4530.02 633.959   3
  -4  -4  14 6550.70 1570.41  26
   4  -4 -14 7443.29 931.555  22
   4  -4 -14 3517.33 914.726   1
   4   4 -12 56903.6 5304.07   8
   4  -4 -12 51189.9 3646.00  28
   4   4 -12 47098.7 3683.30  15
  -4  -4  12 55025.3 4733.04  26
   4  -4 -12 50729.1 4011.52   1
   4  -4 -12 46042.4 3430.41  22
   4  -4 -12 53647.7 3346.59   3
   4  -4 -10 126734. 7554.26   3
   4   4 -10 140850. 9563.20   8
   4  -4 -10 132647. 8377.80   1
   4   4 -10 118501. 7859.41  15
   4  -4 -10 122573. 7762.90  28
   4   4 -10 110110. 8407.40  23
   4  -4 -10 120177. 7611.98  22
   4  -4  -8 9924.73 1117.59   2
   4   4  -8 8932.43 1920.56   8
   4  -4  -8 9666.23 1418.91   1
   4   4  -8 11025.7 1558.08  23
   4  -4  -6 86455.2 6009.49   1
   4   4  -6 82778.4 6104.26  23
  -4  -4   4 127149. 8085.71  29
   4   4  -4 156873. 9154.19  23
   4   4  -2 36736.3 3301.91  23
   4  -4  -2 34554.9 2971.43   1
   4  -4   0 70226.0 4881.51  26
   4  -4   0 76339.6 5154.07   1
   4  -4   2 32565.6 2765.43  26
   4  -4   2 36036.8 2790.12   1
  -4  -4  -4 22384.3 1757.84  28
   4  -4   4 20012.3 1845.44   1
   4  -4   4 20310.2 2073.47  26
  -4  -4  -6 50714.5 3512.99  28
   4  -4   6 49053.2 4026.30  26
   4  -4   8 49274.2 4267.15  26
  -4  -4  -8 55194.9 3804.72  28
   4  -4  10 104215. 7536.85  26
   4  -4  12 23256.8 2518.25  26
  -4  -4 -12 18192.4 2024.87  28
  -4  -4 -14 28192.6 2489.20  28
  -4  -4 -14 27471.1 2223.48  22
  -4  -4 -16 4652.64 1041.61  28
  -4  -4 -16 4287.31 835.268  22
  -4   4 -18 16506.6 1540.78  15
  -4  -4 -18 16438.8 1650.52  28
  -4  -4 -18 20919.0 1529.27  22
  -4  -4 -20 23363.9 1702.85  28
  -4   4 -20 20805.2 1587.55  15
  -4  -4 -20 19921.1 1485.01  22
   4   5 -23 28386.2 1856.65  15
   4   5 -21 5934.87 764.733  15
   4  -5 -21 4323.86 677.709   5
   4   5 -19 21256.8 1865.55  15
   4  -5 -19 22241.4 1759.38   5
   4   5 -17 27777.9 2438.80  15
   4  -5 -17 29744.8 2350.04   5
   4  -5 -17 32348.6 2332.58  22
   4  -5 -15 37203.4 2538.26   3
   4   5 -15 35824.5 2972.56  15
   4  -5 -15 39010.1 2907.06   5
   4  -5 -15 39384.5 2787.31  22
   4   5 -13 74499.8 5438.25  15
  -4  -5  13 79018.3 6415.52  26
   4  -5 -13 72817.0 5757.63   1
   4  -5 -13 79664.8 5223.58  22
   4  -5 -13 85669.8 5090.50   3
   4   5 -13 87122.7 7185.26   8
   4  -5 -11 143044. 8360.50   3
  -4  -5  11 129134. 9780.79  26
   4   5 -11 127951. 8634.83  15
   4  -5 -11 145434. 9296.80   1
   4  -5 -11 131682. 8429.98  22
   4  -5  -9 6681.54 1335.07   1
   4  -5  -9 8857.84 918.325   3
   4   5  -9 6023.32 1209.82  23
   4  -5  -9 5698.31 904.263  22
   4  -5  -9 6616.50 1133.51   5
   4  -5  -7 876.428 773.156   1
   4  -5  -7 1512.29 791.352   2
   4   5  -7 901.182 579.992  23
   4  -5  -7 1287.64 804.576   5
   4  -5  -5 217622. 13441.0   2
   4   5  -5 227575. 14454.2  23
   4  -5  -5 227240. 13491.7   5
   4  -5  -3 63628.4 4145.45   3
   4  -5  -3 62241.1 4185.22   5
  -4  -5   3 60869.3 4201.82  29
   4  -5  -3 65681.4 4291.77   2
   4   5  -3 67077.2 5168.67  23
   4  -5  -3 65057.1 4985.60   1
  -4  -5   1 59634.6 3958.73  29
   4  -5  -1 53767.4 3747.42   3
  -4  -5   1 57237.3 3921.72  21
   4  -5  -1 63548.5 4099.02   6
   4  -5  -1 59396.4 4004.44   2
   4   5  -1 57486.3 4831.00  23
   4  -5  -1 54122.4 4448.83   1
  -4  -5  -1 58612.5 3780.21  29
   4  -5   1 53474.2 4104.79   1
   4  -5   1 58865.5 3859.40   6
   4   5   1 57310.3 4704.86  23
   4  -5   1 49881.2 3455.30  21
  -4  -5  -1 54697.7 3608.44  21
   4  -5   1 49190.3 3433.20   3
   4  -5   3 65846.9 4538.28   1
   4  -5   3 64396.8 4306.72   6
   4  -5   3 51545.4 4488.41  26
  -4  -5  -3 61481.2 4012.61  21
   4  -5   5 34160.8 3323.38  26
  -4  -5  -5 39013.3 2899.76  28
   4  -5   5 43518.6 3064.05   6
   4  -5   7 43806.5 3114.73   6
  -4  -5  -7 44829.6 3181.15  28
  -4  -5  -9 28996.6 2443.15  28
   4  -5   9 23718.8 2731.30  26
  -4  -5 -11 11320.2 1544.34  28
  -4  -5 -13 43160.8 3358.42  28
  -4  -5 -13 44916.1 3151.18  22
  -4  -5 -15 31844.5 2596.03  28
  -4  -5 -15 34435.6 2436.79  22
  -4  -5 -17 30955.2 2371.69  28
  -4  -5 -17 32534.0 2237.16  22
  -4  -5 -19 17332.3 1247.16  22
   4  -6 -20 2500.01 463.195   5
   4  -6 -18 16725.9 1390.08   5
   4  -6 -16 13402.1 1055.71   3
   4  -6 -16 15757.4 1335.77  22
   4  -6 -14 7640.63 1002.47  22
   4  -6 -14 8789.21 829.455   3
   4  -6 -12 28120.9 2341.14  22
   4  -6 -12 35839.9 2303.95   3
   4  -6 -10 4763.19 703.025   3
   4  -6 -10 2699.18 678.561  22
   4  -6 -10 3680.39 981.481   5
   4  -6  -8 51838.7 3407.40   3
  -4  -6   8 42448.5 4447.23  26
   4  -6  -8 49399.8 3529.21   5
   4  -6  -8 49643.9 4192.05   1
   4  -6  -6 3309.92 914.195   2
   4   6  -6 3280.06 915.680  23
   4  -6  -6 3518.94 890.819   5
   4  -6  -4 31185.1 2297.00   3
   4  -6  -4 31343.5 2425.92   2
   4  -6  -4 29094.0 2303.79   5
   4   6  -4 29565.6 3022.78  23
   4  -6  -4 27929.5 2953.74   1
  -4  -6   4 32805.1 2485.69  21
   4  -6  -2 39708.2 3738.16   1
  -4  -6   2 45986.8 3213.72  29
   4   6  -2 39129.5 3845.26  23
   4  -6  -2 46657.7 3281.10   2
  -4  -6   2 49867.0 3265.78  21
   4  -6  -2 42487.1 3044.71   3
   4  -6   0 3615.74 1147.29   2
   4  -6   0 4908.97 1023.75   1
   4  -6   0 3588.41 596.214   3
   4   6   0 2512.68 879.304  23
  -4  -6   0 2933.59 1011.91  29
  -4  -6   0 3016.19 677.421  21
  -4  -6  -2 57368.6 3738.90  29
   4   6   2 56794.9 4666.40  23
   4  -6   2 55475.0 3765.87   2
  -4  -6  -2 48386.3 3407.98  21
   4  -6   2 47057.9 3280.09   3
   4   6   4 5943.36 1363.15  23
  -4  -6  -4 5496.40 1268.83  29
  -4  -6  -6 11795.0 1610.83  29
  -4  -6  -8 12705.4 1386.73  28
  -4  -6  -8 12358.0 1688.80  29
  -4  -6 -10 31815.5 2635.84  28
  -4  -6 -10 36142.8 2555.57  22
  -4  -6 -12 19804.9 1785.33  28
  -4  -6 -14 4108.73 795.659  28
  -4  -6 -14 4621.40 874.576  29
  -4  -6 -16 2746.96 499.044  22
  -4  -6 -18 664.297 212.807  22
  -4  -7  17 3788.65 416.587  21
   4  -7 -15 664.267 260.581   3
   4  -7 -13 1549.37 686.127   5
   4  -7 -13 2944.56 434.623   3
   4  -7 -11 1843.64 439.246   3
   4  -7 -11 617.360 718.397   5
  -4  -7  11 887.702 597.095  21
   4  -7  -9-164.445 428.533   3
   4  -7  -9-632.023 847.214   5
  -4  -7   9 339.747 561.174  21
   4  -7  -7 10864.7 1204.11   5
  -4  -7   7 14765.7 1372.49  21
  -4  -7   5 15401.5 1442.77  21
   4  -7  -5 14239.5 1423.07   2
   4  -7  -5 14653.6 1296.07   3
   4  -7  -3 10604.4 1260.13   2
   4  -7  -3 10078.8 1021.54   3
  -4  -7   3 10662.1 1146.81  21
   4  -7  -1-273.340 384.775   3
   4  -7  -1-70.5233 857.127   2
  -4  -7   1-272.918 462.130  21
   4  -7   1 5589.26 1193.19   2
   4  -7   1 6191.71 667.424   3
   4  -7   3-708.896 996.616   2
  -4  -7  -3 1240.41 872.409  29
   4  -7   5 635.245 1115.82   2
  -4  -7  -5 876.511 874.160  29
   4  -7   7-76.4154 962.542   2
  -4  -7  -7 397.629 822.657  29
  -4  -7  -7 492.926 518.529  22
  -4  -7  -9 295.399 514.572  22
  -4  -7 -11 2803.09 541.370  22
  -4  -7 -13 1541.78 381.200  22
   4  -8 -12 6886.06 518.909   3
   4  -8 -10 6413.19 486.278   3
  -4  -8  10 2546.28 441.560  21
  -4  -8   8 8191.18 759.291  21
   4  -8  -6 2618.14 429.357   3
   4  -8  -4 8853.46 764.315   3
   4  -8   0 856.808 588.841   2
   4  -8   2 9593.08 996.514   2
   4  -8   4 4663.48 765.711   2
   4  -8   6 4950.91 711.900   2
   4  -8   8 3372.48 514.944   2
   5   0 -25-132.191 574.945  13
   5   0 -23 314.557 569.157  15
   5   0 -23-179.890 681.881  13
   5   0 -21-479.812 628.987  15
   5   0 -21-102.967 708.309  13
   5   0 -19-101.127 603.787  15
   5   0 -17 1470.91 1437.27   9
   5   0 -17-97.3369 648.426  15
   5   0 -15-2615.48 2321.24   9
   5   0 -13-278.950 1189.70   9
   5   0 -11 131.553 251.008  25
   5   0  -9-139.328 732.544   8
   5   0  -9 58.0436 232.214  25
   5   0  -7-117.781 695.981   8
   5   0  -7 79.1228 233.787  23
   5   0  -5 202.095 639.223   8
   5   0  -5-209.646 285.992  23
   5   0  -3 129.663 690.641  24
   5   0  -3-67.7535 245.183  23
   5   0  -1-265.421 733.713  24
   5   0   1-140.985 779.328  24
   5   0   3-154.898 803.664  24
   5   0   5-353.853 880.139  24
   5   0   7-208.355 906.209  24
   5   0   9-525.425 625.063  27
   5   0   9 748.193 974.877  24
   5   0  11-103.998 698.609  27
   5   0  11-595.063 1046.42  24
   5   0  13-133.797 553.207  20
   5   0  13 355.635 776.626  27
   5   0  13-340.758 1087.46  24
   5   0  15-2063.56 1180.77  27
   5   0  15-2235.51 2482.47  24
   5   0  15 142.241 564.916  20
   5   0  17-130.068 928.187  27
   5  -1 -26 7221.61 922.259  16
   5  -1 -26 8629.79 921.051  13
   5   1 -26 8489.67 984.791  16
   5  -1 -24 18971.9 1786.81  16
   5   1 -24 21620.6 1841.26  16
   5   1 -24 21635.4 1718.98  15
   5   1 -24 17566.4 1581.53  13
   5  -1 -24 18330.5 1686.69  13
   5   1 -22 7764.70 1081.68  13
   5   1 -22 8780.61 1157.00  15
   5   1 -22 7976.30 1243.23  16
   5  -1 -22 8332.69 1237.17  16
   5   1 -20 12883.3 2242.27   8
   5  -1 -20 8600.81 1311.87  16
   5   1 -20 8738.67 1333.52  16
   5   1 -20 11941.0 1389.49  15
   5   1 -20 10463.5 1295.09  13
   5   1 -18 7924.58 1809.25   8
   5  -1 -18 9828.37 1366.95  16
   5   1 -18 11460.0 1391.65  16
   5   1 -18 10125.4 1261.47  13
   5   1 -18 9805.59 1280.43  15
   5   1 -16 27873.2 2463.01  13
   5  -1 -16 31401.3 2557.36  16
   5   1 -16 31123.3 2561.86  16
   5   1 -16 35953.1 2615.98  15
   5   1 -12 36425.4 3648.70   8
  -5  -1  12 41816.4 3189.75  26
   5  -1 -10 1166.16 319.112  25
   5   1 -10 989.529 330.015  25
   5  -1  -8 19450.4 1867.23   8
   5   1  -8 20843.6 2239.35   8
   5  -1  -8 20401.7 1572.55  25
   5   1  -8 24294.6 1620.19  25
   5   1  -8 20366.8 1884.29  23
   5  -1  -6 272527. 16574.4   8
   5   1  -6 273969. 17039.1   8
   5   1  -6 288066. 16821.0  23
   5   1  -4 10978.1 1111.76  23
   5   1  -4 6590.75 1203.54  24
   5  -1  -4 8110.03 1229.49  24
   5  -1  -2 32735.1 2628.91  24
   5   1  -2 30274.9 2571.24  24
   5  -1  -2 30163.1 1943.84  23
   5  -1   0 28007.6 2517.53  24
   5   1   0 29406.3 2576.85  24
   5  -1   2 275882. 15776.4  26
   5  -1   2 253687. 15972.6  24
   5   1   2 241881. 15935.9  24
   5   1   4 120676. 7665.53  27
   5  -1   4 121986. 7669.87  27
   5  -1   4 139271. 8209.41  26
   5  -1   4 135881. 8440.57  24
   5   1   4 122099. 8339.86  24
   5   1   6-414.427 738.157  27
   5   1   6 583.326 1022.31  24
   5  -1   6-139.103 655.224  27
   5  -1   6 1373.49 931.770  24
   5   1   8 18841.9 1620.42  27
   5  -1   8 18042.9 1633.10  27
   5   1   8 16817.5 2290.38  24
   5  -1   8 13821.0 2170.26  24
   5   1  10 50165.2 3437.32  27
   5  -1  10 46957.1 3440.54  27
   5  -1  10 48106.0 4128.02  26
   5   1  10 42534.7 4289.54  24
   5  -1  10 42944.5 4328.01  24
   5   1  12 1113.17 493.225  20
   5   1  12 223.144 732.402  27
   5  -1  12 800.941 738.237  27
   5   1  12 958.447 1124.45  24
   5  -1  12-328.504 1222.16  24
   5  -1  12 965.875 622.611  20
   5  -1  14 65621.9 6157.69  24
   5   1  14 69021.8 4724.82  27
   5  -1  14 69434.7 4765.84  27
   5  -1  14 66711.6 4439.61  14
   5   1  14 59952.1 5969.19  24
   5  -1  14 66396.1 4456.56  20
   5   1  14 65021.8 4327.05  20
   5   1  16 50403.3 5188.81  24
   5   1  16 52863.0 3528.24  20
   5  -1  16 58820.4 4059.21  27
   5   1  16 52805.0 3949.16  27
   5  -1  16 48446.8 3554.01  14
   5  -1  16 48770.4 5149.50  24
   5   1  18-604.392 1011.75  27
   5  -1  18-1494.55 1100.28  27
  -5  -1 -20 6764.06 1104.40  17
  -5   1 -20 5837.29 1063.71  17
   5   1  20 6938.05 1166.98  27
   5  -1  20 9597.20 1263.23  27
  -5  -1 -22-118.206 600.715  17
  -5   1 -22 179.759 625.934  17
   5  -1  22-142.766 593.435  27
   5   1  22-210.319 609.800  27
  -5  -1 -24 10795.0 923.353  16
  -5   1 -24 15509.4 976.478  16
   5   2 -27 24859.4 1776.36  15
   5  -2 -27 31025.9 1866.52  13
   5  -2 -25 22116.6 1815.00  16
   5   2 -25 25759.2 1869.90  16
   5   2 -25 23569.7 1835.85  15
   5  -2 -25 23207.5 1829.96  13
   5  -2 -23 18131.9 1917.15  16
   5   2 -23 19885.5 1922.05  16
   5  -2 -21 124280. 8384.92  16
   5   2 -21 133917. 8408.11  16
   5   2 -21 138926. 8480.57  15
   5   2 -19 4128.30 1481.69   8
   5  -2 -19 3866.19 968.145  16
   5   2 -19 3335.19 984.776  16
   5   2 -19 3393.91 930.958  15
   5   2 -19 3580.41 814.619  13
   5   2 -17 38312.9 4195.44   8
   5  -2 -17 36721.5 2902.64  16
   5   2 -17 36587.5 2884.17  16
   5   2 -17 34640.9 2811.09  13
   5  -2 -17 37007.3 2720.17  22
   5   2 -15 18668.3 2882.25   8
   5  -2 -15 19131.4 1814.95  16
   5   2 -15 17226.4 1747.98  16
  -5  -2  15 18008.7 2050.62  26
   5  -2 -15 19841.7 1601.37   5
   5  -2 -15 19885.9 1624.83  22
   5   2 -15 13904.1 1646.76  13
   5   2 -13 207473. 15021.4   8
  -5  -2  13 239745. 14502.6  26
   5  -2 -11 11272.2 1298.36   1
   5  -2 -11 9691.16 1008.24  28
   5  -2  -9 270439. 14704.2   1
   5  -2  -9 230986. 14238.2  25
   5   2  -9 233387. 14244.2  25
   5  -2  -7 250221. 15240.2   1
   5  -2  -5 4134.86 790.725   1
   5  -2  -3 246139. 15308.7  24
   5   2  -3 252704. 15324.7  24
   5  -2  -1 18763.3 1597.84  26
   5   2  -1 18169.0 1960.81  24
   5  -2  -1 20518.3 1689.59   1
   5  -2  -1 14677.7 1879.90  24
   5  -2   1 181681. 11390.8  24
   5   2   1 166710. 11329.0  24
   5  -2   1 186973. 11070.4  26
   5  -2   3 32999.1 2968.95  24
   5  -2   3 33943.3 2696.58  26
   5   2   3 33417.0 2968.65  24
   5  -2   5 279633. 17765.9  24
   5   2   5 292786. 17816.1  24
   5  -2   5 284210. 17005.6  27
   5  -2   5 282970. 17467.0  26
   5   2   5 285293. 17007.1  27
   5  -2   7 16645.0 1880.20  26
   5  -2   7 16871.9 2142.00  24
   5   2   7 21305.5 2345.74  24
   5   2   7 15714.7 1489.07  27
   5  -2   7 14343.7 1472.23  27
   5   2   9 182318. 11217.6  27
   5  -2   9 191384. 12430.8  24
   5   2   9 177368. 12278.2  24
   5  -2   9 180786. 11232.6  27
   5  -2  11 74490.6 4975.40  27
   5   2  11 68834.3 4894.95  27
   5  -2  11 75571.6 4770.37  14
   5  -2  11 63140.4 5930.30  24
   5   2  11 66528.9 5971.58  24
   5   2  13 8889.27 1283.81  27
   5  -2  13 8749.61 1303.02  27
   5  -2  13 7503.91 1089.13  14
   5  -2  13 8604.99 1656.02  26
   5  -2  13 5697.47 1856.32  24
   5   2  13 7807.74 1955.03  24
   5   2  15 56668.3 5444.59  24
   5  -2  15 59486.0 5596.28  24
   5  -2  15 66168.6 4093.30  14
   5   2  15 61885.3 4298.60  27
   5  -2  15 65155.3 4396.10  27
  -5  -2 -15 55618.1 3883.81  22
   5   2  15 53425.6 3839.21  20
   5   2  17 33912.8 2897.94  27
   5   2  17 33113.8 2480.67  20
  -5  -2 -19 23961.9 2006.64  17
  -5   2 -19 22457.8 1970.23  17
   5  -2  19 24218.2 2143.76  27
   5   2  19 26534.1 2158.33  27
  -5  -2 -21 3069.55 670.978  17
  -5   2 -21 2844.14 651.308  17
   5   2  21 3217.44 684.491  27
   5  -2  21 2509.35 711.277  27
  -5   2 -23 37307.5 2452.55  15
   5   3 -22 29950.3 2265.56  16
   5  -3 -20 11946.3 1381.25  16
   5   3 -20 14104.7 1409.37  16
   5  -3 -20 10362.7 1180.89   5
   5  -3 -18 22078.8 2095.06  16
   5   3 -18 26117.5 2276.45  15
   5  -3 -18 25012.9 1922.91  28
   5   3 -18 22786.5 2089.39  16
   5  -3 -18 24074.4 2009.62  22
   5  -3 -18 22971.6 1933.08   5
   5   3 -16 91567.5 5967.95  15
   5  -3 -16 86733.0 5811.38  16
   5  -3 -16 84955.8 5608.17  28
  -5  -3  16 72602.4 6313.32  26
   5  -3 -16 92828.7 5657.33   5
   5   3 -14 84392.2 7194.06   8
   5  -3 -14 86799.7 5816.46   1
   5  -3 -14 77390.4 5378.20  28
  -5  -3  14 93961.4 6551.96  26
   5  -3 -14 85304.8 5430.24   5
   5   3 -14 82376.0 5653.31  15
   5   3 -12 26257.2 2101.19  15
   5   3 -12 28751.8 3291.54   8
   5  -3 -12 21436.9 1864.63  28
   5  -3 -12 24144.6 2212.91   1
   5  -3 -12 19147.8 1831.15   5
   5  -3 -12 20106.4 1769.63  22
   5  -3 -12 24733.1 1661.82   3
   5   3 -10 90870.3 6642.12   8
   5  -3 -10 79162.4 5108.90  28
   5  -3 -10 77282.5 5523.42   1
   5   3 -10 78790.3 5844.39  23
   5   3  -8 96450.5 7275.41   8
   5  -3  -8 96055.1 6577.86   1
   5   3  -8 102432. 6922.58  23
   5   3  -6 33609.7 3227.84   8
   5  -3  -6 28672.4 2573.50   1
   5   3  -6 32555.1 2853.66  23
   5   3  -4 92566.0 6496.63  23
   5  -3  -2 151775. 8720.93   1
   5  -3  -2 125623. 8314.26  26
   5   3  -2 141939. 9127.67  23
   5  -3   0 26700.7 2505.78  24
   5  -3   0 30586.7 2298.36  26
   5  -3   0 30692.3 2392.96   1
   5   3   0 27447.6 2488.53  24
   5  -3   2 178670. 12015.1   1
   5  -3   2 204103. 12193.0  26
   5  -3   2 209540. 12476.8  24
   5   3   2 204016. 12421.8  24
   5  -3   4 93904.2 6578.30  24
   5  -3   4 87873.3 6287.18  26
   5   3   4 99640.4 6625.14  24
   5   3   6 75695.6 5583.47  24
   5  -3   6 69113.4 5239.44  26
   5  -3   6 73355.3 5586.96  24
   5  -3   8 1583.65 792.480  26
   5  -3   8 650.123 433.877   7
   5  -3   8 86.3542 616.937  27
   5  -3   8 918.637 748.015  14
   5  -3   8-494.723 943.983  24
   5   3   8 718.286 913.740  24
   5  -3  10 7844.07 1884.20  24
   5   3  10 10034.4 1254.67  27
   5  -3  10 9160.43 1214.72  27
   5  -3  10 11159.3 1305.05  14
   5  -3  10 8686.40 1557.16  26
   5   3  10 6993.99 1756.67  24
   5  -3  12 148484. 9482.56  27
   5   3  12 145955. 9457.19  27
   5  -3  12 134155. 10666.5  24
   5  -3  12 159987. 9423.48  14
   5   3  14 47890.1 3546.47  27
   5  -3  14 46879.2 3547.31  27
  -5  -3 -16 75857.4 5115.70  17
  -5   3 -16 81300.3 5145.77  17
   5  -3  16 73915.4 5321.40  27
  -5  -3 -16 82083.4 5094.13  22
   5   3  16 76334.3 4946.94  20
   5   3  16 80461.4 5347.62  27
  -5   3 -18 3889.10 777.226  17
  -5  -3 -18 4813.94 685.154  22
  -5  -3 -20 2752.01 689.586  28
  -5   3 -22 15072.7 1135.88  15
   5   4 -25 9164.09 721.211  15
   5  -4 -25 7686.76 673.376  13
   5   4 -23 15177.0 1305.54  15
   5  -4 -23 14018.9 1233.71  13
   5   4 -21 4879.98 858.305  15
   5  -4 -21 3450.49 676.944   5
   5   4 -19 5850.08 1083.15  15
   5  -4 -19 5394.60 911.644   5
   5   4 -17 9656.84 1317.76  15
   5  -4 -17 6429.64 1066.56   5
   5   4 -15 5496.87 1781.88   8
   5  -4 -15 3710.21 879.185   1
  -5  -4  15 3219.89 1295.08  26
   5   4 -15 3022.72 1070.86  15
   5  -4 -15 4690.18 843.900  22
   5  -4 -15 4062.46 583.649   3
   5  -4 -15 3896.52 1014.49   5
   5   4 -13 1198.82 1486.62   8
  -5  -4  13 1413.91 1106.60  26
   5  -4 -13 1053.30 404.902   3
   5   4 -13 124.583 897.001  15
   5  -4 -13 694.864 557.058   1
   5  -4 -13 1922.52 689.684  22
   5  -4 -13 90.4337 821.732   5
   5   4 -11 66376.9 5908.74   8
   5   4 -11 59638.1 4416.81  15
   5  -4 -11 69204.8 4861.72   1
   5   4 -11 59978.6 5040.42  23
   5  -4 -11 59640.1 4178.31  22
   5  -4 -11 66327.0 4078.18   3
   5   4  -9 66504.6 5571.80   8
   5  -4  -9 64060.8 4590.61   1
   5   4  -9 58078.8 4132.07  15
   5  -4  -9 52056.1 3857.05  22
   5   4  -9 69441.2 4953.97  23
   5  -4  -9 60381.7 3813.79   3
   5  -4  -7 885.747 676.153   1
   5  -4  -7 519.843 379.210   3
   5  -4  -7 76.0014 707.555   6
   5   4  -7 220.749 461.845  23
   5   4  -5 7760.19 1319.58  23
   5  -4  -3 16031.9 1702.25   1
   5   4  -3 13462.7 1919.52  23
  -5  -4   3 12307.8 1320.97  29
   5   4  -1 35223.1 3308.67  23
   5  -4  -1 30938.2 2740.07   1
   5  -4   1 14621.6 1581.90  26
   5  -4   1 16865.4 1705.70   1
   5  -4   3 17214.0 1678.00   1
   5  -4   3 17713.4 1685.61   6
   5  -4   3 16254.2 1811.38  26
  -5  -4  -5 14133.4 1336.38  28
   5  -4   5 9251.45 1464.67  26
   5  -4   5 12019.5 1454.33   6
   5   4   7 22825.5 1735.14  19
  -5  -4  -7 24453.5 2057.63  28
   5  -4   7 24405.2 2088.66   6
   5  -4   7 24199.7 2521.78  26
  -5  -4  -9 2204.29 927.598  28
   5  -4   9 1383.56 928.351  26
   5  -4  11 4773.40 1278.31  26
  -5  -4 -11 7066.08 1254.59  28
  -5  -4 -13 29803.0 2579.52  28
  -5  -4 -15 5286.92 1132.46  28
  -5  -4 -15 6243.53 903.582  22
   5   4  17 3021.71 551.461  20
  -5  -4 -17 4069.36 881.641  28
  -5  -4 -17 2403.30 650.568  22
  -5  -4 -19 1655.41 570.648  28
  -5  -4 -19 857.598 476.700  22
  -5   4 -19 1482.91 486.551  15
   5   5 -22 578.881 386.233  15
   5  -5 -22 599.832 397.760   5
   5   5 -20 2690.86 653.131  15
   5  -5 -20 2344.23 648.977   5
   5   5 -18 5941.87 984.424  15
   5  -5 -18 6386.36 944.442   5
   5  -5 -16 6867.14 740.506   3
   5   5 -16 6596.89 1162.56  15
   5  -5 -16 10044.3 1108.81  22
   5  -5 -16 9710.69 1175.70   5
   5  -5 -14 973.603 431.623   3
   5   5 -14 1065.64 822.420  15
   5  -5 -14 1000.35 698.977  22
   5  -5 -14 913.327 830.039   5
   5  -5 -12 672.263 433.011   3
   5  -5 -12-193.797 618.481   1
   5   5 -12-694.189 1184.16  15
   5  -5 -12-166.392 614.537  22
   5  -5 -10 5979.18 1194.29   1
   5  -5 -10 5587.52 722.142   3
   5   5 -10 2064.44 1178.25  15
   5   5 -10 4468.77 1073.41  23
   5  -5 -10 3922.81 802.071  22
   5  -5  -8 2125.63 838.595   1
   5  -5  -8 2040.64 546.904   3
   5   5  -8 1581.80 704.617  15
   5  -5  -8 2348.00 846.920   2
   5   5  -8 2637.11 850.745  23
   5  -5  -8 1167.41 818.553   5
   5   5  -6 1944.40 845.725  23
   5  -5  -6 3268.38 912.989   2
   5  -5  -6 3479.74 881.304   5
   5  -5  -4 17104.8 2108.81   1
  -5  -5   4 19799.1 1751.73  29
   5  -5  -4 22083.0 1867.55   2
   5   5  -4 20635.8 2413.16  23
   5  -5  -4 20539.6 1766.79   5
   5  -5  -4 20860.8 1636.53   3
   5  -5  -2 761.805 726.624   1
  -5  -5   2-223.330 769.988  29
   5  -5  -2-61.7046 411.367   3
   5   5  -2-522.170 738.730  23
   5  -5  -2 66.9093 655.858   5
  -5  -5   2-171.568 522.764  21
   5  -5   0 5699.70 678.314   3
  -5  -5   0 5496.99 1116.44  29
   5  -5   0 3946.20 1110.85   6
   5   5   0 4431.81 1191.74  23
  -5  -5   0 4529.25 771.224  21
   5  -5   0 4140.43 995.038   1
   5  -5   2 12838.4 1550.08   1
   5  -5   2 14419.3 1600.22   6
   5   5   2 13978.3 2063.85  23
   5  -5   2 12306.5 1056.79   3
  -5  -5  -2 11591.1 1134.47  21
   5  -5   4 1853.95 977.445   6
   5  -5   4 730.160 625.737  26
   5   5   6 15363.0 1284.99  19
  -5  -5  -6 16938.4 1578.89  28
   5  -5   8 508.803 765.835   6
  -5  -5  -8 661.869 822.789  28
   5  -5   8 227.746 700.801  26
  -5  -5 -10 103.722 853.147  28
  -5  -5 -12 1581.94 881.171  28
  -5  -5 -14-251.995 811.440  28
  -5  -5 -14-905.378 765.233  22
  -5  -5 -16 3976.05 794.451  28
  -5  -5 -16 4797.74 717.323  22
   5   5  16 4779.85 564.938  20
  -5  -5 -18 59.4587 387.062  22
   5  -6 -19 1162.91 457.859   5
   5  -6 -17 22092.8 1679.57   3
   5  -6 -17 44344.4 2137.82   5
   5  -6 -15 1927.82 393.046   3
   5   6 -15 1051.96 575.525  15
   5  -6 -13 11191.3 1002.87   3
   5  -6 -11 10086.8 956.669   3
   5  -6 -11 7755.31 1239.23   5
   5  -6  -9 50085.9 3659.06   5
   5  -6  -9 54676.3 3528.46   3
   5  -6  -7 13441.8 1410.67   2
   5  -6  -7 13917.2 1419.62   5
   5  -6  -5 14146.4 1904.44   1
   5  -6  -5 16948.8 1534.25   5
   5  -6  -5 15659.2 1568.05   2
   5   6  -5 13584.1 1961.47  23
  -5  -6   5 17571.8 1631.01  21
   5  -6  -5 15863.9 1393.96   3
   5  -6  -3 73725.4 4641.76   2
   5  -6  -3 56724.7 5098.42   1
   5  -6  -3 63360.0 4460.63   5
   5   6  -3 69142.6 5513.63  23
   5  -6  -3 71224.5 4460.06   3
  -5  -6   3 76230.2 4662.71  21
   5  -6  -1-256.681 1225.98   2
   5  -6  -1 551.453 409.736   3
  -5  -6   1 551.286 792.742  29
   5   6  -1 1042.18 703.638  23
   5  -6  -1 382.849 654.053   1
  -5  -6   1 948.448 532.009  21
   5   6   1 21249.5 2514.11  23
  -5  -6  -1 23425.4 1965.28  29
   5  -6   1 17879.4 1487.17   3
  -5  -6  -1 21233.1 1645.26  21
  -5  -6  -3 2194.05 1037.03  29
   5   6   5 46145.7 3199.63  19
  -5  -6  -5 57600.9 3740.68  29
  -5  -6  -7 23730.5 2248.51  29
  -5  -6  -9 9764.25 1477.17  29
  -5  -6 -11 8867.70 1081.05  28
   5   6  15 3421.65 405.226  20
   5  -6  15 3571.20 671.071   2
  -5  -6 -15 3169.00 517.785  22
   5  -7 -14 43948.0 2744.94   5
   5  -7 -14 40349.7 2584.08   3
  -5  -7  14 40203.4 2764.73  21
   5  -7 -12 1291.45 373.149   3
   5  -7 -12 1058.90 606.470   5
  -5  -7  12 138.429 493.212  21
   5  -7 -10 18843.3 1711.91   5
   5  -7 -10 23457.1 1624.16   3
  -5  -7  10 23448.7 1820.60  21
   5  -7  -8 21986.6 1728.02   5
  -5  -7   8 21387.1 1791.11  21
   5  -7  -6 39020.2 2726.03   3
  -5  -7   6 42456.1 2874.40  21
   5  -7  -4 13572.0 1363.61   2
   5  -7  -4 12986.7 1152.95   3
  -5  -7   4 12935.6 1230.08  21
  -5  -7   2 77868.7 4884.44  21
   5  -7  -2 83707.7 4972.44   2
   5  -7  -2 71570.3 4784.37   3
   5  -7   0 8730.99 845.390   3
   5  -7   0 13667.4 1351.64   2
   5  -7   2 14316.3 1511.11   2
   5  -7   4 106336. 5772.54   2
  -5  -7  -4 95414.0 5708.87  29
  -5  -7  -6 8469.13 1156.25  29
  -5  -7  -6 8274.22 903.529  22
  -5  -7  -8 1198.15 736.715  29
  -5  -7  -8 3583.97 594.309  22
  -5  -7 -10 9576.74 1054.73  29
  -5  -7 -10 12895.1 986.963  22
  -5  -7 -12 27960.7 1826.33  22
   5  -8 -11 16552.4 1086.79   3
   5  -8  -7 13532.1 997.621   3
   5  -8  -5 6906.23 632.261   3
   5   8  -1 26544.9 1745.63  19
   5   8   1 3254.92 340.953  19
   5  -8   1 3016.67 658.227   2
   5  -8   3 23737.6 1678.59   2
   5  -8   5 7347.13 750.810   2
   5  -8   7 2811.24 415.116   2
   6   0 -26 6855.59 792.120  13
   6   0 -24 49531.4 3434.65  13
   6   0 -22 31410.7 2526.72  13
   6   0 -22 32074.0 2432.80  15
   6   0 -20 49601.5 3577.85  15
   6   0 -20 50426.3 3663.34  13
   6   0 -18 145487. 9052.65  15
   6   0 -18 158145. 9144.44  13
   6   0 -16 1599.60 1020.50   8
   6   0 -16 1962.59 710.422  15
   6   0 -16 931.501 764.204  13
   6   0 -14 43029.5 4250.07   8
   6   0 -14 51070.7 3494.00  13
   6   0 -12 208053. 13868.0   8
   6   0 -12 218307. 13045.2  25
   6   0 -10 232125. 14556.5   8
   6   0 -10 230999. 13899.2  25
   6   0  -8 35130.8 3029.36   8
   6   0  -8 36508.0 2503.98  25
   6   0  -6 305079. 18275.4  23
   6   0  -4 121203. 8013.02  24
   6   0  -4 119969. 7496.10  23
   6   0  -2 815.488 890.756  24
   6   0  -2 84.1617 268.714  23
   6   0   0 158659. 10309.0  24
   6   0   2 46924.5 3891.38  24
   6   0   4 540955. 32798.4  24
   6   0   6 66631.2 5352.33  24
   6   0   8 75446.0 6691.00  24
   6   0   8 93107.4 5794.40  27
   6   0  10 39984.3 3105.08  27
   6   0  10 39322.0 4162.57  24
   6   0  10 41108.9 2861.60  20
   6   0  12 48361.2 3337.44  20
   6   0  12 46970.4 3664.62  27
   6   0  12 47418.7 4808.19  24
   6   0  14 16410.6 1908.82  27
   6   0  14 21168.4 3066.42  24
   6   0  14 18514.2 1637.53  20
   6   0  16 56311.8 3969.85  27
   6   0  16 48835.9 3531.85  14
   6   0  16 52801.8 3599.66  20
   6   0  18 58471.6 4220.30  27
   6  -1 -27 5873.22 683.982  16
   6   1 -27 5981.31 684.397  16
   6  -1 -27 5965.69 648.819  13
   6  -1 -25 14388.8 1347.54  16
   6   1 -25 13807.5 1333.48  16
   6  -1 -25 12206.9 1271.07  13
   6  -1 -23 3322.68 927.053  16
   6   1 -23 3507.23 942.848  16
   6   1 -23 4490.99 827.969  15
   6   1 -23 4365.97 853.685  13
   6  -1 -23 3967.39 866.846  13
   6   1 -21 29432.4 2560.84  13
   6  -1 -21 32494.1 2707.70  16
   6   1 -21 32947.6 2686.09  16
   6  -1 -21 31837.9 2578.21  13
   6   1 -21 34905.0 2626.96  15
   6   1 -19 106308. 9270.44   8
   6  -1 -19 130546. 8264.28  16
   6   1 -19 126905. 8240.55  16
   6   1 -19 130293. 8200.57  15
   6   1 -19 131917. 8208.93  13
   6   1 -17 19472.0 2822.38   8
   6  -1 -17 22991.7 2172.90  16
   6   1 -17 17292.3 2039.36  16
   6   1 -17 25802.8 2090.85  15
   6   1 -17 22526.7 2017.46  13
   6   1 -15 34261.7 3506.36   8
   6  -1 -15 24287.4 2730.92   8
   6  -1 -15 27451.2 2384.07  16
   6   1 -15 31347.5 2456.54  16
   6   1 -15 26836.7 2321.66  15
   6   1 -15 28913.4 2399.08  13
   6  -1 -13 4678.25 1120.12   8
   6   1 -13 6715.40 1526.27   8
   6  -1 -11 64592.6 5208.20   8
   6   1 -11 74455.1 5643.22   8
   6  -1 -11 73137.7 4670.55  25
   6   1 -11 73864.5 4675.36  25
   6   1  -9 24482.7 1777.77  25
   6  -1  -9 21898.6 2081.37   8
   6   1  -9 27727.9 2630.31   8
   6  -1  -9 22581.9 1738.59  25
   6   1  -9 20059.4 2034.36  23
   6   1  -7 357965. 21453.7   8
   6   1  -7 343899. 21097.5  23
   6   1  -5 36323.2 2800.51  23
   6   1  -3 14305.5 1486.08  23
   6  -1  -3 15093.7 1880.40  24
   6   1  -3 14038.0 1805.73  24
   6   1  -1 195074. 11074.0  24
   6  -1  -1 162603. 10072.2  23
   6  -1  -1 186337. 11002.1  24
   6   1   1 106870. 7312.87  24
   6  -1   1 105110. 7283.77  24
   6  -1   3 163322. 9893.43  27
   6  -1   3 162256. 10689.0  24
   6   1   3 148895. 10625.8  24
   6   1   3 165774. 9899.06  27
   6   1   5 25626.2 2008.64  27
   6  -1   5 19521.7 2582.45  24
   6   1   5 24049.3 2693.87  24
   6  -1   5 26660.2 2032.09  27
   6   1   7 22084.5 1874.54  27
   6  -1   7 22326.8 1872.09  27
   6   1   7 18542.7 2605.59  24
   6  -1   7 17240.2 2491.10  24
   6   1   9 4149.22 887.939  27
   6  -1   9 2427.91 866.225  27
   6  -1   9 4218.29 1373.38  24
   6   1   9 3840.36 1370.41  24
   6  -1   9 2954.81 766.945  20
   6   1  11 109401. 7332.35  27
   6  -1  11 118316. 7428.18  27
   6  -1  11 109858. 8726.86  24
   6   1  11 106112. 8579.76  24
   6  -1  11 116410. 7159.97  20
   6   1  11 111174. 6998.97  20
   6   1  13 45112.9 3432.39  27
   6  -1  13 39906.4 3108.72  14
   6   1  13 40639.9 4488.69  24
   6  -1  13 44531.8 3458.13  27
   6  -1  13 45352.4 4699.30  24
   6  -1  13 47409.7 3223.06  20
   6   1  13 43404.6 3047.46  20
   6   1  15 20485.9 1958.23  27
   6  -1  15 17763.4 1950.48  27
   6  -1  15 16616.2 1589.89  14
   6  -1  15 15617.9 2664.18  24
   6   1  15 14319.9 2523.93  24
   6   1  15 16948.8 1544.70  20
   6   1  17 23010.6 2271.40  27
   6  -1  17 25136.5 2022.47  14
   6   1  17 27223.4 1998.45  20
   6  -1  17 24853.5 2295.53  27
   6  -1  19 27378.0 2332.03  27
  -6  -1 -19 27951.6 2206.76  17
  -6   1 -19 25900.2 2178.62  17
   6   1  19 30415.3 2339.71  27
  -6  -1 -21 6910.11 898.986  17
  -6   1 -21 8108.23 937.813  17
   6   2 -26 5748.83 649.187  15
   6  -2 -26 6224.87 719.556  13
   6  -2 -24-843.246 693.888  16
   6   2 -24 282.050 633.729  16
   6  -2 -24-509.169 595.175  13
   6   2 -24 585.224 568.547  15
   6  -2 -22 8962.06 1287.42  16
   6   2 -22 11236.6 1351.94  16
   6   2 -22 12066.2 1310.92  15
   6  -2 -20 6608.96 1283.17  16
   6   2 -20 7782.69 1293.21  16
   6   2 -20 8332.00 1224.99  15
   6   2 -18 1116.06 1383.66   8
   6  -2 -18-236.540 919.896  16
   6   2 -18 573.526 819.536  16
   6   2 -18 490.104 823.862  15
   6   2 -18 1934.33 805.301  13
   6   2 -16 7594.04 1784.97   8
   6  -2 -16 6476.93 1186.20  16
   6   2 -16 6128.59 1103.12  16
   6   2 -16 5724.04 1076.65  13
   6  -2 -16 7042.71 965.780   5
  -6  -2  14 1505.62 884.812  26
   6   2 -14 2295.60 1429.69   8
   6  -2 -14 1690.80 856.093  16
   6   2 -14 1515.28 823.416  16
   6   2 -14 1815.84 741.199  13
   6  -2 -14 1793.71 680.779   5
   6   2 -12 290.605 1022.09   8
   6   2 -10 13592.7 2052.23   8
   6  -2 -10 9550.74 1012.38  25
   6   2 -10 10715.9 1028.75  25
   6   2 -10 12532.5 1569.56  23
   6   2  -8 66775.5 5206.08   8
   6  -2  -8 63814.0 4183.10  25
   6   2  -8 65532.3 4188.60  25
   6   2  -8 66479.6 4795.03  23
   6   2  -6 8527.37 1212.38  23
   6   2  -4 1138.50 575.770  23
   6  -2  -2 10905.4 1576.14  24
   6   2  -2 11530.7 1538.34  24
   6   2   0 3580.23 1046.12  24
   6  -2   0 3067.87 1015.06  24
   6  -2   2 3204.52 1197.14  24
   6  -2   2 3589.43 892.118  26
   6   2   2 3013.86 1249.07  24
   6  -2   4 5769.15 1140.97  26
   6  -2   4 7661.95 1544.10  24
   6   2   4 6766.80 1424.86  24
   6  -2   6 25752.8 2055.26  27
   6   2   6 25263.4 2055.03  27
   6  -2   6 24930.4 2918.92  24
   6  -2   6 24408.6 2558.52  26
   6   2   6 20116.3 2734.21  24
   6  -2   8 17414.2 1582.11  27
   6   2   8 13816.0 1489.81  27
   6   2   8 12287.6 1166.59  19
   6  -2   8 14512.5 1422.25  14
   6  -2   8 13353.8 1905.22  26
   6  -2   8 14923.1 2312.62  24
   6   2   8 19549.1 2474.21  24
   6   2  10 1488.71 458.624  19
   6  -2  10 996.284 1173.74  24
   6   2  10 3038.01 876.933  27
   6  -2  10 2167.23 834.956  14
   6   2  10 3843.48 1450.28  24
   6  -2  10 3009.27 948.995  27
   6   2  12 706.408 1205.08  24
   6   2  12 1974.43 911.604  27
   6  -2  12 639.068 793.754  27
   6  -2  12-1448.22 1191.06  14
   6  -2  12 738.252 1135.22  24
   6   2  14 8172.57 990.012  20
   6   2  14 12774.1 1470.72  27
   6  -2  14 8750.99 1357.98  27
   6  -2  14 9187.58 1255.78  14
   6  -2  14 10284.7 2146.62  24
   6   2  14 6839.24 1891.94  24
   6   2  16-944.123 1045.39  20
   6   2  16-582.086 750.049  27
   6  -2  16-121.504 822.916  27
   6  -2  16 398.982 704.436  14
   6  -2  18 13971.4 1594.53  27
  -6  -2 -18 13070.2 1410.30  17
  -6   2 -18 12241.0 1373.76  17
   6   2  18 14436.9 1548.52  27
   6   2  18 15822.3 1255.34  20
  -6  -2 -20-107.018 528.303  17
  -6   2 -20 54.5969 545.043  17
  -6   2 -22 36.2324 352.352  15
   6   3 -21 1580.66 781.957  16
   6  -3 -21 346.266 670.518  13
   6  -3 -19 46974.9 3359.82  16
   6   3 -19 40249.5 3247.75  16
   6  -3 -19 47347.2 3131.81   5
   6  -3 -17-1824.15 1015.63  16
   6   3 -17-1365.97 974.167  16
   6   3 -17 387.029 1009.10  15
   6  -3 -17 533.439 812.592   5
   6  -3 -15 12197.7 1573.48  16
   6   3 -15 14270.4 1636.30  15
   6  -3 -15 12788.0 1118.35   3
   6  -3 -15 17745.7 1542.52   5
  -6  -3  15 16550.2 2210.67  26
   6  -3 -13 1413.04 425.988   3
   6   3 -13 473.668 730.784  15
   6  -3 -13 664.543 620.563  22
   6  -3 -13 960.911 1050.92   5
   6  -3 -11 36665.3 2787.03   1
   6   3 -11 34174.2 2504.36  15
   6  -3 -11 25446.5 2218.20   5
   6  -3 -11 25248.3 2172.45  22
   6  -3 -11 31139.0 2060.23   3
   6  -3  -9-153.005 583.645   1
   6  -3  -9-70.9500 596.027   5
   6  -3  -7 35770.2 2453.15  25
   6  -3  -7 35510.2 2966.44   1
   6  -3  -5 1936.49 376.611  25
   6  -3  -3 5176.12 960.975   1
   6   3  -1 53995.2 3952.66  24
   6  -3  -1 46046.8 3899.04  24
   6  -3   1 2120.56 672.276  26
   6   3   1 2838.18 934.574  24
   6  -3   1 3076.03 933.593  24
   6  -3   3 43746.1 3587.03  26
   6  -3   3 46325.5 3919.66  24
   6   3   3 48737.2 3931.48  24
   6   3   5 2954.18 488.724  19
   6  -3   5 3664.67 674.616   7
   6  -3   5 1802.47 875.699   6
   6  -3   5 4011.39 988.642  26
   6  -3   5 4281.68 1199.17  24
   6   3   5 3519.92 1272.20  24
   6   3   7-56.8717 306.800  19
   6  -3   7 88.1600 562.696   7
   6  -3   7 212.156 788.746  26
   6   3   7 760.438 942.372  24
   6  -3   7-86.5170 752.528   6
   6  -3   7 261.214 971.128  24
   6   3   9 123.822 366.367  19
   6   3   9 289.670 1018.85  24
   6  -3   9-2115.17 1083.42  14
   6  -3   9-968.880 852.021  26
   6  -3   9-166.439 815.713   6
   6  -3   9-601.104 993.003  24
   6  -3  11 73757.8 5079.11  27
   6  -3  11 73610.2 4998.00  14
   6  -3  11 64599.8 5812.27  26
   6  -3  11 69818.8 6174.44  24
   6   3  11 78388.6 5099.43  27
   6  -3  13 8135.64 1260.22  27
   6  -3  13 6048.41 1178.84  14
   6   3  13 10017.0 1291.79  27
   6   3  15 751.589 566.574  20
  -6  -3 -15-468.139 614.374  22
   6   3  17 3844.36 684.781  20
  -6   3 -17 5137.40 762.047  17
  -6  -3 -17 3793.66 652.925  22
  -6  -3 -19 5837.31 837.568  28
  -6   3 -21 1702.69 359.379  15
   6   4 -24 12825.5 1013.52  15
   6  -4 -24 11600.6 948.894  13
   6  -4 -22 18447.9 1396.81   5
   6   4 -22 19414.7 1626.45  15
   6  -4 -22 20977.4 1570.73  13
   6   4 -20 35485.2 2706.25  15
   6  -4 -20 34737.9 2576.66  13
   6  -4 -20 35696.1 2475.86   5
   6   4 -18 10017.9 1402.43  15
   6  -4 -18 13661.4 1320.64   5
   6   4 -16 11455.3 1570.86  15
   6  -4 -16 11341.3 1044.86   3
   6  -4 -16 15039.1 1427.12  22
   6  -4 -16 14930.8 1485.30   5
   6   4 -14 40305.2 4559.51   8
  -6  -4  14 42192.0 4044.58  26
   6   4 -14 41345.3 3301.49  15
   6  -4 -14 40880.2 3076.84   5
   6  -4 -14 39344.8 3020.93  22
   6  -4 -14 44806.5 2834.83   3
   6   4 -12 38220.4 4199.22   8
   6  -4 -12 30984.9 2562.73   5
   6   4 -12 35471.0 2769.05  15
   6  -4 -12 32404.9 2916.10   1
   6  -4 -12 30004.6 2471.15  22
   6  -4 -12 34248.7 2303.65   3
   6   4 -10 96006.9 6383.77  15
   6  -4 -10 97002.5 6763.49   1
   6   4 -10 103284. 7173.71  23
   6  -4 -10 87602.0 6115.05  22
   6  -4 -10 102537. 6020.79   3
   6   4  -8 37965.5 2741.60  15
   6  -4  -8 34306.3 2576.90   6
   6  -4  -8 41345.2 3186.14   1
   6   4  -8 37703.3 3357.42  23
   6  -4  -8 28733.9 2393.67  22
   6  -4  -8 32470.1 2334.70   3
   6  -4  -6 74779.2 4810.62   6
   6   4  -6 64738.3 4816.38  15
   6   4  -6 82024.2 5744.89  23
   6  -4  -6 72694.9 4709.23   5
   6  -4  -4 20724.2 1813.34   6
   6  -4  -4 17566.6 1985.09   1
   6  -4  -4 18943.5 1640.95   5
   6   4  -4 19495.2 2400.23  23
   6  -4  -4 19086.6 1474.29   3
   6  -4  -2 26901.8 2239.89   7
   6  -4  -2 24135.3 2437.65   1
   6  -4  -2 28284.5 2167.38   2
   6  -4  -2 28532.1 2057.94   5
   6   4  -2 33037.0 3157.34  23
   6  -4  -2 24894.8 1886.52   3
   6  -4   0 79740.5 5556.87   1
   6  -4   0 86681.6 5208.65   2
   6  -4   0 74898.6 4906.93   3
   6   4   0 83139.6 6316.30  23
   6  -4   2 9610.53 1425.93  26
   6  -4   2 17963.4 1632.66   6
   6  -4   4 70655.3 4670.57   6
   6  -4   4 60046.4 4923.89  26
   6   4   6 26254.6 1870.56  19
   6  -4   6 25732.7 2238.13   6
   6  -4   6 20234.2 2466.24  26
   6   4   8 105019. 6395.89  19
  -6  -4  -8 100509. 6667.02  28
   6  -4   8 111273. 6686.46   6
   6  -4   8 85247.5 7271.68  26
  -6  -4 -10 320.843 870.148  28
   6  -4  10-256.861 848.485  26
  -6  -4 -12 32857.4 2683.42  28
  -6  -4 -14 19881.4 1864.44  28
  -6  -4 -14 19652.2 1646.31  22
   6   4  16 3262.63 576.545  20
  -6  -4 -16 2916.31 626.500  22
  -6  -4 -16 3299.17 819.425  28
  -6  -4 -18 44288.3 2993.50  28
  -6  -4 -18 44582.2 2808.47  22
   6   5 -21 22313.5 1615.37  15
   6  -5 -21 20897.5 1503.57   5
   6  -5 -19 47099.5 3139.19   5
   6   5 -19 47582.3 3280.52  15
   6   5 -17 44943.6 2916.92  15
   6  -5 -17 47850.6 2779.35   5
   6   5 -15 39432.2 3108.16  15
   6  -5 -15 44422.9 3036.88   5
   6  -5 -15 39234.2 2685.47   3
   6  -5 -13 3837.68 583.835   3
   6   5 -13 3089.71 876.505  15
   6   5 -11 47068.3 3396.71  15
   6  -5 -11 35476.5 3517.68   1
  -6  -5  11 39037.0 4187.16  26
   6  -5 -11 48367.2 3028.99   3
   6   5  -9 43443.5 3447.41  15
   6  -5  -9 46858.8 3954.54   1
   6   5  -9 43646.3 4138.98  23
   6  -5  -9 51119.4 3481.53   5
   6  -5  -9 50170.5 3236.01   3
   6  -5  -7 131642. 7999.37   5
   6   5  -7 115648. 8855.20  23
   6  -5  -5 27548.9 2246.38   6
   6  -5  -5 24587.3 2024.83   5
   6   5  -5 23800.8 2727.53  23
   6  -5  -5 26418.6 1870.39   3
   6  -5  -3 19356.2 1630.15   5
  -6  -5   3 15271.0 1567.08  29
   6  -5  -3 16527.8 2018.79   1
   6   5  -3 18296.3 2477.54  23
   6  -5  -3 18971.8 1472.06   3
  -6  -5   3 18937.9 1626.11  21
   6  -5  -1 61067.3 4256.27   5
   6  -5  -1 61151.2 4864.77   1
  -6  -5   1 68044.8 4407.95  29
   6   5  -1 72296.8 5626.68  23
   6  -5  -1 65394.7 4168.34   3
  -6  -5   1 67202.3 4308.12  21
   6   5   1 111143. 7762.19  23
   6  -5   1 120219. 6575.18   6
   6  -5   3 32443.1 2883.75   6
   6  -5   3 39088.1 2879.63   2
   6   5   3 34425.5 3784.60  23
   6   5   5 4442.77 644.290  19
   6  -5   5 4351.17 1130.79   6
   6   5   7 54460.2 3668.16  19
   6  -5   7 61741.0 4029.54   6
  -6  -5  -9 11363.2 1410.60  28
   6  -5   9 16628.2 1484.63   6
  -6  -5 -11 25374.6 2114.12  28
  -6  -5 -13 43873.2 3562.38  28
  -6  -5 -13 62554.5 3582.97  22
  -6  -5 -15 19856.2 1742.62  28
  -6  -5 -15 25966.4 1731.71  22
   6   5  15 23171.1 1610.05  20
  -6  -5 -17 5863.57 584.389  22
   6  -6 -20 5632.09 512.620   5
   6  -6 -18 16001.0 1255.35   5
   6  -6 -16 62.5131 293.270   3
   6  -6 -14 19593.3 1438.71   3
   6  -6 -12 26646.9 1900.99   3
   6  -6 -10 7901.17 820.463   3
   6  -6 -10 4590.83 979.105   5
   6  -6  -8 69769.1 4629.40   5
   6  -6  -6 12204.8 1347.81   2
   6  -6  -6 11533.2 1301.70   5
  -6  -6   6 12707.2 1331.98  21
   6  -6  -4 11856.4 1346.80   2
   6  -6  -4 11471.7 1088.50   3
   6  -6  -4 11106.2 1209.80   5
  -6  -6   4 12014.3 1247.72  21
   6  -6  -2 7860.78 841.192   3
  -6  -6   2 7490.85 1110.59  29
  -6  -6   2 8156.07 946.769  21
  -6  -6   0 26346.4 2041.30  29
   6  -6   0 28053.4 2283.24   6
   6  -6   0 20188.0 1664.45   3
  -6  -6   0 23920.0 1776.34  21
   6  -6   2 3655.52 519.964   3
  -6  -6  -2 6429.26 1137.34  29
   6  -6   2 5096.99 1216.09   6
   6   6   4 17927.4 1441.72  19
  -6  -6  -4 19913.7 1870.49  29
   6  -6   4 18612.7 1877.21   6
   6   6   6 65039.3 4293.83  19
  -6  -6  -6 79588.3 4818.15  29
   6  -6   8 1538.37 1135.37   2
  -6  -6  -8 2122.03 1077.76  29
   6  -6  10 9050.80 1232.25   2
  -6  -6 -10 11460.1 1340.44  29
   6  -6  12 1208.80 791.011   2
   6   6  14 4498.69 488.229  20
  -6  -6 -14 4974.37 559.971  22
   6  -7 -15 4649.78 466.528   3
  -6  -7  15 8501.78 644.347  21
   6  -7 -13 13161.3 919.723   3
   6  -7 -13 11040.3 1071.58   5
  -6  -7  13 10525.9 1037.51  21
   6  -7 -11 423.771 313.730   3
   6  -7 -11 98.0333 548.451   5
  -6  -7  11-59.9056 442.688  21
   6  -7  -9 1068.59 627.967   5
  -6  -7   9 1202.62 530.389  21
  -6  -7   7 62.9549 458.781  21
   6  -7  -5 3713.47 556.925   3
  -6  -7   5 3532.02 597.600  21
   6  -7  -3 2261.14 465.152   3
   6  -7  -3 2589.70 838.747   2
  -6  -7   3 2741.10 504.516  21
   6  -7  -1 1674.34 418.916   3
   6  -7  -1 958.999 1010.97   2
   6   7   1-142.548 346.358  19
   6   7   3 77.4886 253.865  19
  -6  -7  -5 15509.2 1481.77  29
  -6  -7  -5 17609.7 1351.13  22
  -6  -7  -7 402.663 663.085  29
  -6  -7  -7 844.089 468.273  22
  -6  -7  -9 340.821 367.079  22
  -6  -7 -11 562.062 272.316  22
   6  -7  11 494.410 387.019   2
   6  -8  -6 942.545 260.056   3
   6   8  -4 483.671 238.183  19
   6   8  -2 5954.00 524.731  19
   6   8   0 20236.9 1309.44  19
   7   0 -25 246.446 571.005  13
   7   0 -23 612.693 664.482  13
   7   0 -21 84.0570 536.514  15
   7   0 -21-316.893 764.477  13
   7   0 -19-195.859 652.459  15
   7   0 -19-228.409 722.481  13
   7   0 -17-548.338 843.419   8
   7   0 -17-613.084 993.918  15
   7   0 -17 343.035 749.441  13
   7   0 -15-252.899 777.941   8
   7   0 -15 491.516 610.679  15
   7   0 -15 541.997 762.632  13
   7   0 -13 223.446 808.657   8
   7   0 -11-193.914 701.937   8
   7   0 -11-340.529 370.708  25
   7   0  -9 167.579 623.035   8
   7   0  -9 78.9185 260.745  25
   7   0  -7 193.021 329.449  23
   7   0  -5-90.6170 309.195  23
   7   0  -3-196.710 1034.37  24
   7   0  -3 367.425 282.985  23
   7   0  -1-102.279 302.228  23
   7   0  -1 202.445 945.742  24
   7   0   1-431.500 956.494  24
   7   0   5 556.301 652.404  27
   7   0   5-262.425 1096.69  24
   7   0   7 68.2206 539.612  20
   7   0   7 104.680 703.022  27
   7   0   9-75.4703 575.859  20
   7   0   9 709.592 831.873  27
   7   0   9 337.236 1114.05  24
   7   0  11 245.099 675.640  20
   7   0  11-131.223 837.579  27
   7   0  11 375.173 1197.31  24
   7   0  13-136.278 900.515  27
   7   0  13-1177.92 1207.58  24
   7   0  13-84.2833 704.572  20
   7   0  15-788.670 875.711  27
   7   0  15-151.123 657.367  14
   7   0  15 79.8479 649.798  20
   7   0  17-344.125 788.776  27
   7   0  17 185.506 615.048  14
   7  -1 -26 3722.37 652.347  16
   7   1 -26 4011.86 677.545  16
   7  -1 -26 3645.50 595.097  13
   7  -1 -24 2638.70 858.850  16
   7   1 -24 3035.38 836.085  16
   7  -1 -24 3248.90 715.808  13
   7  -1 -22 46837.5 3301.13  16
   7   1 -22 43215.7 3244.54  16
   7   1 -22 41375.6 3088.71  15
   7   1 -22 43429.2 3148.74  13
   7  -1 -22 41062.4 3155.68  13
   7  -1 -20 357.462 918.636  16
   7   1 -20 1172.06 914.737  16
   7   1 -20 2115.86 826.488  15
   7  -1 -20 1516.03 814.953  13
   7   1 -20 2066.34 884.125  13
   7   1 -18 60684.0 5568.51   8
   7  -1 -18 64325.7 4565.34  16
   7   1 -18 62670.2 4526.54  16
   7   1 -18 66102.7 4456.01  15
   7   1 -18 60371.4 4455.16  13
   7   1 -16 50870.6 4876.87   8
   7  -1 -16 50526.5 3964.86  16
   7   1 -16 54604.3 3968.78  16
   7   1 -16 57030.9 3929.02  15
   7   1 -16 54233.9 3935.77  13
   7   1 -14 26292.2 3038.85   8
   7  -1 -14 22924.6 2188.31  16
   7   1 -14 26324.7 2220.57  16
   7   1 -14 25819.4 2165.73  15
   7   1 -14 24282.8 2183.66  13
   7   1 -12 111083. 8457.30   8
   7  -1 -12 118179. 7454.15  25
   7   1 -12 124119. 7478.88  25
   7  -1 -12 114453. 7474.01  13
   7  -1 -12 120943. 7590.87  16
   7   1 -12 115949. 7552.50  16
   7   1 -12 121919. 7582.51  13
   7   1 -10 44442.4 3718.34   8
   7   1 -10 36990.8 2717.64  25
   7  -1 -10 38099.1 2730.86  25
   7  -1  -8 27923.2 2017.01  25
   7   1  -8 24253.5 2264.75  23
   7   1  -8 26017.8 1989.83  25
   7   1  -6 5204.70 859.864  23
   7  -1  -4 155050. 10548.6  24
   7   1  -4 161941. 10619.6  24
   7   1  -4 164754. 10236.3  23
   7   1  -2 81068.2 5313.65  23
   7  -1  -2 67170.6 5486.17  24
   7   1  -2 75542.8 5633.21  24
   7   1   0 48442.6 3999.23  24
   7  -1   0 44244.7 3932.41  24
   7   1   2 19451.2 2371.37  24
   7  -1   2 18731.7 2375.15  24
   7   1   4-249.066 1019.02  24
   7  -1   4-499.712 1086.85  24
   7   1   6 65581.5 4473.77  27
   7  -1   6 63015.5 4464.42  27
   7  -1   6 73892.2 5720.25  24
   7   1   6 63622.5 5499.26  24
   7   1   8 17025.0 1613.75  19
   7   1   8 23510.5 2025.03  27
   7  -1   8 22732.3 1985.00  27
   7  -1   8 19671.3 2813.40  24
   7   1   8 25040.5 2977.27  24
   7  -1   8 21397.1 1818.57  20
   7   1   8 20193.1 1644.79  20
   7  -1  10 53699.3 5153.46  24
   7   1  10 55969.6 3993.57  27
   7  -1  10 53454.8 3978.53  27
   7   1  10 49982.7 5078.12  24
   7  -1  10 57252.4 3796.46  20
   7   1  10 49850.6 3580.85  20
   7   1  12 4021.83 827.400  20
   7   1  12 4767.92 1152.42  27
   7  -1  12 4755.18 1104.66  27
   7  -1  12 3914.36 1546.85  24
   7   1  12 4942.87 1605.00  24
   7  -1  12 2692.08 835.314  20
   7   1  14 26230.7 2314.77  27
   7  -1  14 23103.4 2279.51  27
   7  -1  14 23859.4 2034.08  14
   7   1  14 23084.6 1959.05  20
   7   1  16 3089.07 957.600  27
   7  -1  16 5145.73 1065.27  27
   7  -1  16 4059.58 870.777  14
   7   1  16 5186.69 849.850  20
  -7  -1 -20 17975.4 1425.39  17
  -7   1 -20 16542.5 1408.96  17
   7   2 -25 12032.1 1044.60  15
   7  -2 -23 55221.7 3910.00  16
   7   2 -23 59930.0 3926.56  16
   7   2 -23 58459.8 3908.63  15
   7  -2 -21 8998.10 1288.69  16
   7   2 -21 10313.2 1313.48  16
   7   2 -21 11084.1 1340.29  15
   7  -2 -19 22598.0 2120.23  16
   7   2 -19 21374.4 2074.00  16
   7   2 -19 21443.0 2019.98  15
   7   2 -17 65100.0 6062.12   8
   7  -2 -17 67109.0 4844.37  16
   7   2 -17 70013.8 4797.42  16
   7  -2 -17 59313.4 4611.54   4
   7   2 -17 73722.7 4852.88  15
   7  -2 -17 73205.9 4762.65  13
   7  -2 -17 70755.2 4488.87   5
   7   2 -15 31314.2 3703.18   8
   7  -2 -15 34465.7 2830.62  16
   7   2 -15 37803.9 2847.08  16
   7  -2 -15 30843.6 2666.25   4
   7   2 -15 36589.7 2842.20  15
   7  -2 -15 35090.5 2548.67   5
   7  -2 -13 102318. 6551.44   5
   7   2 -13 110753. 8165.65   8
   7  -2 -13 110019. 6417.43   3
   7  -2 -13 111065. 6861.18  16
   7   2 -13 106113. 6793.95  16
   7  -2 -13 87081.7 6653.51   4
   7  -2 -13 105028. 6697.21  13
   7  -2 -11 53143.5 3397.11   3
   7  -2 -11 51637.4 3580.18  25
   7   2 -11 54438.2 3597.17  25
   7  -2 -11 49874.6 3528.62   5
   7   2 -11 47702.4 4135.48  23
   7   2  -9 115812. 7929.93   8
   7  -2  -9 105893. 6703.88  25
   7   2  -9 108308. 6705.10  25
   7   2  -9 101203. 7314.40  23
   7  -2  -7 15821.9 1418.99  25
   7   2  -7 18248.5 1446.41  25
   7   2  -7 16850.7 1868.35  23
   7   2  -5 184590. 11838.9  23
   7   2  -3 86214.3 5656.56  23
   7  -2  -3 66857.4 5557.11  24
   7   2  -3 75688.9 5626.57  24
   7   2  -1 87240.0 6235.30  24
   7  -2  -1 82936.9 6235.37  24
   7   2   1 38660.8 3461.86  24
   7  -2   1 34124.6 3362.37  24
   7   2   3 63788.8 5294.52  24
   7  -2   3 68656.5 5448.46  24
   7   2   5 158014. 9835.01  19
   7   2   5 184117. 11389.1  24
   7  -2   5 181138. 11391.5  24
   7  -2   5 159736. 9995.32   4
   7   2   7 101847. 6709.01  19
   7  -2   7 110463. 6832.94   7
   7   2   7 120602. 8379.87  24
   7  -2   7 122594. 8471.62  24
   7   2   9 32085.1 2336.89  19
   7  -2   9 27729.4 2306.44   7
   7   2   9 34467.0 2712.06  27
   7  -2   9 34987.3 2703.69  27
   7  -2   9 31248.5 2495.72  14
   7   2   9 37411.0 3825.95  24
   7  -2   9 28331.1 3544.11  24
   7   2  11 10593.0 1456.55  27
   7  -2  11 12626.2 1566.98  27
   7  -2  11 12052.3 2224.81  24
   7  -2  11 9115.68 1410.71  14
   7   2  11 12283.9 2312.37  24
   7   2  11 11138.0 1157.35  20
   7   2  13 39235.7 2943.55  27
   7  -2  13 37800.9 2968.77  27
   7  -2  13 31386.5 2670.16  14
   7   2  13 33634.4 2543.11  20
   7   2  15 21629.9 1980.74  27
   7  -2  15 21092.3 1838.59  14
   7   2  15 19341.8 1685.96  20
   7   2  17 29759.1 2150.25  20
  -7  -2 -19 35756.7 2418.57  17
  -7   2 -19 34334.4 2419.72  17
   7  -3 -24 9534.86 944.619  13
   7  -3 -22 28775.6 1981.99  13
   7   3 -22 20745.0 1774.02  12
   7  -3 -20 78076.8 4921.57  13
   7  -3 -20 70462.8 4643.47   5
   7  -3 -18 40190.5 3174.25  16
   7   3 -18 42510.0 3184.58  16
   7  -3 -18 44649.5 3169.92  13
   7  -3 -18 41698.8 2967.37   5
   7   3 -16 30760.1 3621.37   8
   7  -3 -16 27687.3 2304.77  16
   7   3 -16 26041.5 2252.45  16
   7  -3 -16 30272.8 2301.93  13
   7  -3 -16 22309.0 1828.68   3
   7  -3 -16 29381.4 2152.24   5
   7   3 -14 37238.9 3962.69   8
   7  -3 -14 24438.1 2606.81  16
   7   3 -14 32936.0 2669.79  15
  -7  -3  14 36059.8 3413.71  26
   7  -3 -14 30661.6 2468.53  13
   7  -3 -14 31974.7 2183.72   3
   7  -3 -14 30383.6 2401.76   5
   7   3 -12 40348.4 4159.57   8
   7   3 -12 43529.0 3043.97  15
   7  -3 -12 34324.0 2741.34  13
   7  -3 -12 34603.3 2733.55   5
   7  -3 -12 38852.6 2559.45   3
   7   3 -10 32928.6 2636.05  15
   7   3 -10 36531.4 3319.58  23
   7  -3 -10 29338.9 2428.51   5
   7  -3 -10 34577.2 2280.92   3
   7  -3  -8 78548.2 5216.24  25
   7   3  -8 83953.0 5457.67  15
   7   3  -8 80779.7 5205.60  25
   7   3  -8 90104.0 6219.48  23
   7  -3  -8 84011.9 5138.30   3
   7   3  -6 26674.8 2181.55  15
   7  -3  -6 27148.6 2005.68  25
   7   3  -6 26516.2 1971.67  25
   7   3  -6 29033.1 2796.84  23
   7   3  -4 231213. 14850.0  23
   7   3  -2 56461.6 4662.50  23
   7   3   0 58193.4 4634.02  24
   7  -3   0 58014.6 4657.89  24
   7  -3   2 61566.5 4010.31   4
   7   3   2 56958.5 3842.10  19
   7  -3   2 63303.3 4116.21   7
   7  -3   2 60609.3 4110.30  14
   7  -3   2 58067.2 4117.60   6
   7   3   2 61808.5 4856.91  24
   7  -3   2 55014.4 4766.82  24
   7   3   4 1769.07 426.456  19
   7  -3   4 1442.50 539.598   7
   7  -3   4 1943.93 868.824  14
   7  -3   4 1391.07 818.138  26
   7  -3   4 2084.78 977.230   6
   7  -3   4 974.034 1160.08  24
   7   3   4 1190.52 1097.55  24
   7   3   6 62264.8 4035.35  19
   7  -3   6 69255.7 4297.58   7
   7  -3   6 51915.3 4907.20  26
   7  -3   6 57324.9 4292.12   6
   7  -3   6 65481.4 5346.77  24
   7   3   6 64194.5 5251.36  24
   7   3   8 82331.2 5394.05  19
   7  -3   8 90084.5 6930.94  24
   7  -3   8 88100.2 5601.19   7
   7  -3   8 85010.3 5637.63   6
   7   3  10 95282.2 6400.81  19
   7  -3  10 115656. 6747.52  14
   7  -3  10 102980. 6561.84   6
   7  -3  10 93497.3 7864.84  24
   7  -3  12 2880.12 969.162  14
   7   3  14 34336.7 2448.23  20
  -7   3 -16 10670.8 1078.23  17
  -7  -3 -16 10171.5 948.677  22
   7   3  16 11135.6 1049.33  20
  -7  -3 -18 20586.2 1763.62  28
   7   3  18 25025.3 1629.15  20
   7   4 -23 7112.23 764.374  15
   7   4 -21 3833.71 750.537  15
   7  -4 -21 2799.76 598.470   5
   7  -4 -21 3577.34 668.161  13
   7   4 -19 11062.8 1356.01  15
   7  -4 -19 11558.8 1185.64  13
   7  -4 -19 10830.5 1107.69   5
   7  -4 -17 3529.04 535.424   3
   7   4 -17 3970.97 1018.22  15
   7  -4 -17 5415.75 885.258  13
   7  -4 -17 4159.42 878.085   5
   7   4 -15 29523.7 2590.72  15
   7  -4 -15 28635.0 2344.11  13
   7  -4 -15 29895.6 2085.68   3
   7  -4 -15 30472.2 2359.78   5
   7  -4 -13 5731.91 690.818   3
   7   4 -13 4476.06 1025.04  15
  -7  -4  13 3700.89 1448.90  26
   7  -4 -13 5788.90 1006.10   5
   7   4 -11 9522.24 1311.09  15
   7   4 -11 8482.44 1481.32  23
   7  -4 -11 10762.3 996.626   3
   7  -4  -9 4373.57 649.029   3
   7   4  -9 5463.09 1011.31  15
   7  -4  -9 5192.53 986.982   6
   7   4  -9 2777.64 897.991  23
   7   4  -7 11996.8 1478.84  15
   7  -4  -7 14148.0 1513.70   6
   7   4  -7 17275.8 2140.71  23
   7  -4  -5 70010.0 4681.08   4
   7  -4  -5 74489.3 4869.96   6
   7  -4  -5 67938.4 4667.32   2
   7  -4  -5 75888.6 4766.44   5
   7   4  -5 83809.5 5922.89  23
   7  -4  -3 5187.23 673.449   3
   7  -4  -3 4922.12 860.252   7
   7  -4  -3 5141.08 801.897   4
   7   4  -3 4298.45 1185.86  23
   7  -4  -3 6376.18 936.273   5
   7  -4  -3 5505.70 988.436   2
   7  -4  -1 729.712 782.950   2
   7  -4  -1 316.718 380.674   3
   7  -4  -1 609.645 571.213   4
   7  -4  -1 1022.46 671.218   5
   7  -4   1 17212.9 1632.22   2
   7  -4   1 19615.3 1759.66   7
   7  -4   1 22110.7 1877.96   6
   7  -4   1 16977.8 1463.26   5
   7  -4   1 12786.0 1215.61   3
   7   4   3 34180.7 2555.23  19
   7  -4   3 44295.2 2987.25   7
   7  -4   3 32281.4 2911.53   6
   7  -4   3 40249.3 2868.27   2
   7   4   5 1098.83 383.471  19
   7  -4   5 874.434 771.493  26
   7  -4   5 1635.37 986.221   6
   7   4   7 22779.3 1739.80  19
   7  -4   7 23914.0 2099.16   6
   7  -4   7 18801.2 2500.78  26
   7   4   9 28259.2 2132.60  19
  -7  -4  -9 25509.3 2312.31  28
   7  -4   9 33344.3 2399.46   6
  -7  -4 -11 817.540 772.340  28
  -7  -4 -13 1288.13 798.385  28
  -7  -4 -15 8687.81 1117.42  28
  -7  -4 -15 11798.7 1016.52  22
   7   4  15 9976.89 947.371  20
  -7  -4 -17 5854.33 600.550  22
   7   4  17 7195.20 657.996  20
   7   5 -20 216.617 435.865  15
   7  -5 -20 142.239 490.091   5
   7   5 -18-696.768 717.700  15
   7  -5 -18-161.182 680.130   5
   7  -5 -16 1475.46 387.208   3
   7  -5 -16 1110.17 918.196   5
   7  -5 -14 922.582 410.421   3
   7   5 -14 532.186 771.719  15
   7  -5 -14 649.742 788.155   5
   7   5 -12 7619.99 1181.80  15
   7  -5 -12 8631.68 891.314   3
   7  -5 -10 3059.17 568.852   3
   7   5 -10 984.841 606.062  23
   7   5  -8 2572.54 931.711  23
   7  -5  -8 5275.93 983.103   5
   7  -5  -6 24353.4 2161.79   6
   7  -5  -6 23608.0 2024.66   5
   7   5  -6 23118.2 2687.26  23
   7  -5  -4 17942.1 1594.30   5
   7   5  -4 19962.5 2401.61  23
   7  -5  -4 15967.5 1408.32   3
  -7  -5   4 17917.8 1557.79  21
   7  -5  -2 59.2393 397.854   3
   7  -5  -2-142.612 669.001   5
   7  -5  -2 549.738 959.042   2
   7  -5   0 8156.60 1216.42   2
   7  -5   0 7754.46 1345.14   6
   7  -5   0 6434.46 742.240   3
  -7  -5   0 5482.30 1078.44  29
   7   5   0 6692.93 1471.81  23
   7  -5   0 6260.09 912.203   5
   7  -5   2 6098.96 1140.27   2
   7  -5   2 3412.04 540.240   3
   7  -5   2 4834.38 1207.38   6
   7   5   4 3511.41 593.702  19
   7  -5   4 4055.43 1094.32   2
   7  -5   4 3466.64 1175.31   6
   7   5   4 3682.45 1195.84  23
   7   5   6 529.601 348.683  19
   7  -5   6 175.637 1111.26   2
   7  -5   6 96.3718 1062.52   6
   7   5   8 53.6837 320.510  19
   7  -5   8-910.355 1146.89   2
   7  -5   8 317.325 825.919   6
   7  -5  10 10159.6 1323.79   2
  -7  -5 -12 3708.94 687.457  22
  -7  -5 -14 10588.8 937.312  22
   7   5  14 9996.25 873.030  20
  -7  -5 -16 21.9966 265.986  22
   7  -6 -19 3213.40 405.055   5
  -7  -6  19 1781.08 352.505  21
   7  -6 -17 280.263 231.331   3
   7  -6 -17-283.042 518.541   5
   7  -6 -15 19343.1 1370.90   3
   7  -6 -13 53117.0 3389.23   3
   7  -6 -11 14722.4 1188.38   3
   7  -6 -11 12812.0 1408.11   5
   7  -6  -9 28368.5 2241.21   5
   7  -6  -7-294.510 699.847   5
  -7  -6   7 974.235 523.539  21
   7  -6  -5 45462.9 3249.25   5
   7  -6  -5 47608.4 3147.89   3
  -7  -6   5 48401.7 3250.33  21
   7  -6  -3 5290.79 692.690   3
   7  -6  -3 4902.39 803.393   5
  -7  -6   3 6490.56 766.918  21
   7  -6  -1 3288.91 551.162   3
   7  -6  -1 5330.45 1188.42   6
  -7  -6  -1 33508.5 2279.62  29
   7  -6   1 35418.1 2536.45   6
   7   6   3 27556.6 2081.09  19
   7  -6   3 29877.9 2507.35   6
   7  -6   3 32366.4 2455.42   2
  -7  -6  -3 32519.3 2436.24  29
   7  -6   5 5198.44 1109.30   2
   7   6   5 4460.75 579.922  19
  -7  -6  -5 5717.25 1153.76  29
   7  -6   5 6444.58 1088.39   6
   7  -6   7 15655.1 1541.18   2
  -7  -6  -7 13940.1 1576.09  29
  -7  -6  -9 23322.1 1949.36  29
   7  -6   9 23312.3 1836.40   2
  -7  -6 -11 932.855 631.989  29
  -7  -6 -13 6010.73 571.812  22
   7   6  13 5069.72 499.497  20
   7  -7 -14 3137.99 362.996   3
  -7  -7  14 4017.95 424.847  21
   7  -7 -12 32553.0 2446.01   5
  -7  -7  12 33200.8 2449.57  21
  -7  -7  10 12388.3 1049.64  21
  -7  -7   8 15820.6 1253.78  21
   7  -7  -6 25600.6 1884.35   3
  -7  -7   6 29462.9 1916.24  21
   7  -7  -4 16343.3 1247.74   3
   7   7   0 35718.7 2368.88  19
   7   7   2 20657.9 1448.88  19
   7   7   4 1500.31 290.756  19
   7  -7   6 10378.2 1064.73   2
  -7  -7  -6 12896.3 992.146  22
   7  -7   8 27857.5 2043.79   2
  -7  -7  -8 35050.2 2052.21  22
   7   7  10 9958.89 694.444  20
   7   8  -7 9309.79 664.339  19
   7   8  -5 16801.8 1113.28  19
   7   8  -3 5116.50 427.411  19
   8   0 -26 18410.5 1413.74  12
   8   0 -24 43623.7 2926.79   4
   8   0 -22 3635.45 841.658  13
   8   0 -20 13663.5 1384.46  15
   8   0 -20 17476.3 1693.70  13
   8   0 -18 5307.13 901.883  15
   8   0 -18 5321.75 1054.90  13
   8   0 -16 304620. 18796.2  15
   8   0 -16 320418. 18922.9  13
   8   0 -14 105361. 7778.34   8
   8   0 -14 108975. 6953.25  15
   8   0 -12 1096.25 615.975  15
   8   0 -12 890.131 371.792  25
   8   0 -10 244246. 14793.4  25
   8   0  -8 6126.57 791.101  25
   8   0  -6 218540. 13356.1  23
   8   0  -4 7453.09 1739.76  24
   8   0  -4 10979.3 1137.58  23
   8   0  -2 143048. 9919.43  24
   8   0  -2 146531. 9155.36  23
   8   0   0 81911.5 5674.33  24
   8   0   0 61943.7 4695.10  23
   8   0   2 125210. 8981.84  24
   8   0   4 86273.4 6891.19  24
   8   0   4 89844.7 5549.17  10
   8   0   4 83516.6 5543.85  20
   8   0   6 46671.8 4482.12  24
   8   0   6 43088.7 3038.43   7
   8   0   6 45621.5 3143.91  10
   8   0   8 74153.7 5267.87   7
   8   0   8 81364.3 6944.63  24
   8   0  10 33999.6 2841.67  27
   8   0  10 29711.4 3824.04  24
   8   0  10 34208.0 2614.54  20
   8   0  12 40877.7 3339.69  27
   8   0  12 45827.1 3133.72  20
   8   0  14 24530.8 2065.85  20
   8   0  16 74479.8 4816.73  14
   8  -1 -25 23147.1 1753.51  13
   8  -1 -23 10988.8 1341.02  16
   8   1 -23 14019.2 1416.86  16
   8  -1 -23 15457.9 1413.70  13
   8  -1 -21 40565.0 3070.98  16
   8   1 -21 41969.6 3076.01  16
   8  -1 -21 34192.3 2806.01   4
   8   1 -21 43235.6 2940.43  15
   8  -1 -19 4280.18 1121.83  16
   8   1 -19 6407.63 1018.05  15
   8   1 -19 4351.88 972.078  13
   8   1 -17 23941.6 2856.96   8
   8  -1 -17 20288.3 2270.38  16
   8   1 -17 20011.1 2228.82  16
   8   1 -17 22416.5 2083.24  15
   8   1 -17 26602.2 2213.86  13
   8   1 -15 75055.0 6162.74   8
   8  -1 -15 76367.9 5211.45  16
   8   1 -15 72100.9 5141.93  16
   8   1 -15 78113.8 5136.87  15
   8   1 -15 72462.9 5148.45  13
   8   1 -13 36550.1 3955.91   8
   8   1 -13 41505.3 3096.22  25
   8  -1 -13 44161.2 3132.09  25
   8  -1 -13 43310.2 3285.23  16
   8   1 -13 39881.2 3198.45  16
   8   1 -13 42608.0 3188.92  15
   8   1 -13 45276.2 3289.92  13
   8  -1 -13 44766.1 3194.69  13
   8  -1 -11 19100.9 1770.36  16
   8   1 -11 17062.7 1706.89  16
   8   1 -11 15406.0 1608.10  15
   8  -1 -11 17384.1 1620.25  13
   8  -1 -11 20552.5 1641.90  25
   8   1 -11 18723.8 1600.86  25
   8  -1 -11 18101.6 1454.08   3
   8  -1 -11 15815.7 1497.11   5
   8  -1  -9 47224.4 3194.27  25
   8   1  -9 39326.5 3447.34  23
   8   1  -9 46746.4 3185.66  25
   8   1  -7 64718.1 4648.29  23
   8   1  -5 67763.5 4826.67  23
   8  -1  -3 130622. 9560.84  24
   8   1  -3 142931. 9168.40  23
   8   1  -3 149703. 9733.64  24
   8   1  -1 82532.0 6259.45  24
   8  -1  -1 84507.8 6265.51  24
   8   1  -1 78407.5 5774.32  23
   8   1   1 10277.8 1767.63  24
   8  -1   1 9737.49 1803.54  24
   8  -1   3 4185.85 1354.69  24
   8   1   3 5008.98 660.368  19
   8   1   3 4456.33 1393.31  24
   8  -1   3 4888.03 867.844  20
   8  -1   5 56297.0 3961.82   4
   8   1   5 60145.7 3894.17  19
   8  -1   5 55292.1 3895.81   7
   8  -1   5 66946.8 5418.89  24
   8   1   5 59973.8 5264.26  24
   8   1   5 60162.1 3937.01  10
   8   1   7 49176.2 3561.84  19
   8  -1   7 51214.5 3557.13   7
   8  -1   7 54007.3 5036.54  24
   8   1   7 49488.0 4904.63  24
   8   1   7 52838.8 3592.83  10
   8  -1   7 55953.4 3738.22  20
   8  -1   9 60520.8 5890.42  24
   8   1   9 69531.2 6040.34  24
   8  -1   9 66205.5 4575.57  20
   8   1   9 67028.7 4418.86  20
   8  -1  11 29759.2 3639.59  24
   8   1  11 28957.5 3608.03  24
   8  -1  11 29824.9 2447.01  20
   8   1  11 27994.7 2283.13  20
   8  -1  13 22317.7 1929.00  14
   8   1  13 21242.9 1857.24  20
   8  -1  15 16332.7 1555.34  14
   8   1  15 16442.2 1492.66  20
   8  -1  17 18185.2 1448.92  14
   8   1  17 15896.1 1361.08  14
  -8  -1 -19 2558.08 564.629  17
  -8   1 -19 2508.77 566.922  17
   8   2 -26 2097.12 386.052   4
   8   2 -24 514.957 441.722  15
   8   2 -24 53.1731 425.770  12
   8  -2 -24 385.635 404.551  12
   8   2 -22-1190.84 809.839  15
   8  -2 -20 2838.18 848.832  13
   8  -2 -20 1768.71 875.077  16
   8   2 -20 1012.33 816.001  16
   8   2 -20 1319.72 901.100  15
   8  -2 -18 6873.68 1382.38  16
   8   2 -18 8808.49 1337.34  16
   8   2 -18 7781.72 1225.59  15
   8  -2 -18 9285.87 1083.71   4
   8  -2 -18 10170.6 1254.26  13
   8   2 -16-343.703 1494.77   8
   8  -2 -16-490.310 868.450  16
   8   2 -16 234.802 819.635  16
   8   2 -16 243.402 755.694  15
   8  -2 -16-286.396 681.258   4
   8  -2 -16-108.984 707.934  13
   8  -2 -16-69.4942 635.648   5
   8   2 -14 23508.6 2967.17   8
   8  -2 -14 23012.6 2079.15  16
   8   2 -14 19217.1 1970.76  16
   8  -2 -14 23162.2 1815.27   5
   8  -2 -14 20967.4 1888.79  13
   8  -2 -14 15959.4 1823.59   4
   8   2 -14 21992.0 2011.78  15
   8  -2 -14 21279.7 1616.80   3
   8  -2 -12 18176.5 1754.09   4
   8  -2 -12 18604.7 1726.38  13
   8  -2 -12 14642.5 1556.67  25
   8   2 -12 18801.1 1652.55  25
   8  -2 -12 21831.2 1515.76   3
   8  -2 -12 17973.1 1628.36   5
   8  -2 -10 6677.31 758.231   3
   8  -2 -10 7826.72 1036.17   4
   8  -2 -10 4916.82 899.568  13
   8   2 -10 7096.63 844.397  25
   8  -2 -10 6425.24 820.482  25
   8   2 -10 5842.36 963.372  12
   8  -2 -10 6637.05 986.267  12
   8   2 -10 6812.05 1176.22  23
   8  -2 -10 6728.81 949.352   5
   8  -2  -8 14671.4 1334.77   5
   8  -2  -8 12670.6 1325.86   4
   8   2  -8 12466.7 1240.84  25
   8  -2  -8 11590.2 1256.70  25
   8  -2  -8 13036.6 1120.83   3
   8   2  -8 16605.9 1819.17  23
   8   2  -6 191.038 460.857  23
   8  -2  -6-266.698 601.824   5
   8   2  -4 11187.7 1632.50  23
   8  -2  -2 30437.0 3053.38  24
   8   2  -2 32353.4 3120.89  24
   8   2  -2 26966.5 2800.78  23
   8   2   0 2951.60 1175.04  24
   8  -2   0 1720.92 946.440  24
   8   2   2 15114.3 1286.56  19
   8  -2   2 14073.2 1393.40   4
   8   2   2 14409.0 1279.26  18
   8  -2   2 16970.5 1451.00   7
   8   2   2 15351.1 2165.33  24
   8  -2   2 14877.6 2172.17  24
   8   2   4 5897.33 773.121  19
   8   2   4 8552.52 855.849  18
   8  -2   4 6966.85 959.486   4
   8  -2   4 6884.77 931.312   7
   8   2   4 6657.27 1702.78  24
   8  -2   4 6147.55 1702.91  24
   8   2   4 6170.85 890.876  10
   8   2   6-72.9109 407.781  19
   8  -2   6-90.6897 530.282   7
   8  -2   6 1296.80 1539.55  24
   8   2   6 317.352 1179.83  24
   8   2   6-73.3316 538.031  10
   8   2   8 1691.80 564.308  19
   8  -2   8 2126.42 1215.80  24
   8  -2   8 2813.49 640.245   7
   8   2   8 2403.10 1315.65  24
   8   2  10 7787.56 997.295  20
   8  -2  10 7473.16 1229.46  14
   8  -2  10 4889.16 1661.79  24
   8   2  10 9752.83 1923.82  24
   8   2  12 9852.91 1130.52  20
   8  -2  12 9927.83 1302.23  14
   8   2  14-752.214 612.106  20
   8  -2  14 246.588 732.252  14
   8   2  16-110.574 535.612  20
  -8   2 -18 2984.91 611.351  17
   8  -3 -23 2621.57 589.969  13
   8  -3 -21 21379.6 1585.15  13
   8   3 -21 13726.8 1365.97  12
   8  -3 -19 89.3483 677.474  13
   8   3 -19-167.592 544.477  12
   8  -3 -19-88.6059 555.518  12
   8  -3 -19-672.237 953.300   5
   8  -3 -17 2359.35 752.994  13
   8   3 -17 497.541 585.779  12
   8  -3 -17 417.855 588.168  12
   8  -3 -17 2237.58 718.865   5
   8  -3 -15 23888.0 2066.79  13
   8   3 -15 26458.4 2149.34  12
   8  -3 -15 22516.2 2130.30  12
   8  -3 -15 22923.9 1764.18   3
   8  -3 -15 24978.9 1987.38   5
   8  -3 -13 884.277 459.363   3
   8   3 -13 2204.33 857.120  15
   8  -3 -13 1543.95 623.745   4
   8  -3 -13 1710.38 656.228  13
   8   3 -13 201.390 731.283  12
   8  -3 -13 422.497 639.918  12
   8  -3 -13 1242.72 756.910   5
   8  -3 -11 4482.01 650.148   3
   8   3 -11 4439.49 938.095  15
   8  -3 -11 2057.58 775.924   4
   8  -3 -11 3744.84 758.852  12
   8   3 -11 3256.72 912.844  23
   8  -3 -11 4036.98 908.925   5
   8  -3  -9 8388.94 895.785   3
   8   3  -9 7468.75 1151.71  15
   8  -3  -9 9583.28 1083.45   4
   8  -3  -9 9004.87 934.717  25
   8   3  -9 7229.79 873.644  25
   8  -3  -9 9451.18 1073.22  12
   8   3  -9 10482.5 1539.42  23
   8  -3  -9 7245.38 1046.90   5
   8  -3  -7 31480.7 2481.82   4
   8  -3  -7 34561.3 2540.19   7
   8  -3  -7 32722.3 2512.99   6
   8   3  -7 35837.5 2442.25  25
   8   3  -7 35213.8 3266.11  23
   8  -3  -7 31353.1 2409.92  25
   8  -3  -5 5415.73 843.832   7
   8  -3  -5 4745.43 829.750   4
   8  -3  -5 4374.08 667.800  25
   8   3  -5 4634.30 656.953  25
   8  -3  -5 5619.68 992.663   6
   8  -3  -5 4598.00 824.595   2
   8   3  -5 7118.67 1297.52  23
   8   3  -5 6358.30 895.916  11
   8  -3  -3 3810.22 583.742   3
   8  -3  -3 3359.91 736.273   7
   8  -3  -3 3199.84 718.572   4
   8  -3  -3 4910.76 950.752   6
   8   3  -3 2220.39 913.148  23
   8   3  -3 2591.78 606.675  11
   8  -3  -3 3101.24 746.491   2
   8  -3  -3 3549.63 753.971   5
   8  -3  -1 33957.6 2610.40   4
   8  -3  -1 38611.3 2702.83  14
   8  -3  -1 34139.5 2515.96   2
   8  -3  -1 36439.5 2581.69   5
   8  -3  -1 33599.3 2427.79   3
   8   3  -1 38021.8 3530.15  23
   8   3  -1 37877.3 2664.30  11
   8   3   1 594.040 365.233  19
   8  -3   1 690.879 403.236   3
   8   3   1 243.917 375.432  18
   8  -3   1 107.025 491.863   7
   8  -3   1-250.595 547.504   4
   8  -3   1-365.891 791.973  14
   8  -3   1 1678.90 959.638  24
   8   3   1-706.466 751.702  24
   8   3   3 334.830 378.866  19
   8  -3   3-420.588 474.547   7
   8  -3   3 104.088 842.214  14
   8  -3   3-211.296 1096.21   6
   8  -3   3 1046.54 997.956  24
   8   3   3-256.110 976.881  24
   8   3   3-70.2945 494.401  10
   8   3   5 25972.3 1968.29  19
   8  -3   5 28667.6 2215.25   7
   8  -3   5 25353.6 2283.30  14
   8  -3   5 23000.2 2291.62   6
   8  -3   5 27743.2 3193.66  24
   8   3   7 17976.1 1534.45  19
   8  -3   7 21326.7 1756.37   7
   8  -3   7 17790.7 1840.40   6
   8  -3   7 14216.3 2603.87  24
   8   3   9 1910.91 553.652  19
   8  -3   9 1915.85 967.603  14
   8  -3   9 2268.63 967.353   6
   8   3  11 1235.40 621.465  20
   8  -3  11 396.441 820.654  14
   8  -3  11 305.507 720.759   6
   8   3  13 8869.99 997.754  20
   8   3  15 4212.28 686.879  20
  -8  -3 -15 2915.69 727.245  28
   8   3  17 10601.1 902.125  20
   8   4 -22 1727.36 471.441  15
   8   4 -20 18929.5 1634.56  15
   8  -4 -20 19251.0 1456.82   5
   8   4 -18 15482.5 1583.63  15
   8  -4 -18 16803.9 1423.79   5
   8   4 -16 49987.5 3823.44  15
   8  -4 -16 53733.5 3430.38   3
   8  -4 -16 54148.6 3619.88   5
   8   4 -14 54771.2 3891.70  15
   8  -4 -14 52519.2 3438.77   3
   8  -4 -14 51609.6 3642.05   5
   8   4 -12 17618.2 1825.28  15
   8  -4 -12 17025.9 1709.49   5
   8  -4 -12 19646.2 1491.80   3
   8   4 -10 30360.1 2601.82  15
   8  -4 -10 29393.6 2426.89   6
   8  -4 -10 34252.9 2286.17   3
   8  -4  -8 30407.8 2341.89   4
   8  -4  -8 32093.1 2490.08   6
   8  -4  -6 70248.4 4729.08   4
   8  -4  -6 72612.4 4668.80   2
   8  -4  -6 70637.2 4860.00   6
   8  -4  -6 76627.6 4800.09   5
   8   4  -6 71109.5 4814.50  11
   8  -4  -4 4924.51 669.748   3
   8  -4  -4 5316.01 926.861   7
   8  -4  -4 4741.17 820.618   4
   8  -4  -4 5018.69 1075.62   6
   8  -4  -4 3309.06 1012.32   2
   8  -4  -4 4410.53 906.194   5
   8  -4  -2 120609. 7224.01   4
   8  -4  -2 103587. 7384.56   7
   8  -4  -2 109710. 7094.66   2
   8  -4  -2 116985. 7154.36   5
   8  -4  -2 116122. 7015.13   3
   8  -4   0 141.812 800.049   2
   8  -4   0-55.6411 358.350   3
   8   4   0 124.395 417.756  18
   8   4   0 301.192 726.618  23
   8  -4   0 496.889 663.244   5
   8   4   2 111701. 5710.92  19
   8  -4   2 119440. 6184.67   7
   8  -4   2 99875.8 6048.09   6
   8  -4   2 100040. 5753.23   2
   8   4   2 104803. 7429.61  23
   8   4   4 82956.1 4902.80  19
   8  -4   4 76039.5 4983.76   2
   8   4   6 7229.36 853.997  19
   8  -4   6 6802.05 1105.76   2
   8  -4   6 6946.77 1242.76   6
   8   4   8 23762.9 1758.98  19
   8  -4   8 24510.7 2066.20   6
   8  -4   8 18976.4 1806.23   2
   8  -4  10 7605.44 1112.04   6
   8   4  12 35977.1 2497.27  20
   8   4  14 4208.04 686.368  20
  -8  -4 -14 5293.43 671.727  22
   8   4  16 38404.8 2444.35  20
   8  -5 -19 18936.3 1179.61   5
   8   5 -19 11233.4 1031.63  11
   8  -5 -17 20856.3 1603.05   3
   8  -5 -17 30561.2 1876.68   5
   8  -5 -15 14834.5 1202.41   3
   8  -5 -15 16592.7 1464.30   5
   8  -5 -13 76456.1 4271.36   3
   8   5 -13 55269.9 4338.46  11
   8  -5 -11 22127.7 1688.79   3
   8  -5  -7 27081.8 2230.54   5
   8  -5  -7 28675.6 2351.45   6
   8  -5  -5 57875.6 4002.18   6
   8  -5  -5 56081.1 3756.58   2
   8  -5  -5 55168.8 3801.57   5
   8   5  -5 50130.6 4700.42  23
   8  -5  -5 55901.3 3653.46   3
   8  -5  -3 161306. 9465.76   2
   8  -5  -3 158467. 9476.62   5
   8   5  -3 158525. 10744.7  23
   8  -5  -3 144906. 9333.51   3
   8   5  -1 6287.03 765.033  18
   8  -5  -1 5813.14 723.340   3
   8   5  -1 6760.84 1507.59  23
   8  -5  -1 7415.24 958.739   5
   8  -5  -1 6209.03 1057.25   2
   8  -5   1 9854.20 1201.91   2
   8   5   1 10492.4 978.305  19
   8  -5   1 6067.78 796.192   3
  -8  -5  -1 10806.1 1301.62  29
   8  -5   1 10211.2 1475.54   6
   8   5   3 42351.2 2716.72  19
   8  -5   3 39589.5 2881.61   2
   8   5   5 29642.3 2131.75  19
   8  -5   5 32513.5 2531.53   6
   8  -5   5 28249.6 2332.99   2
   8   5   7 14066.0 1247.09  19
   8  -5   7 16124.4 1518.69   2
   8  -5   7 17221.4 1617.17   6
   8  -5   9 73001.1 4697.50   6
   8   5  11 28548.8 1967.44  20
  -8  -5 -13 8569.88 794.118  22
   8   5  13 7998.02 753.043  20
   8   6 -18 5911.94 506.794  18
  -8  -6  18 5552.64 536.168  21
   8  -6 -16 11859.4 892.011   3
  -8  -6  16 12758.3 1091.48  21
   8  -6 -14 33672.5 2207.08   3
   8  -6 -12 7248.99 734.293   3
  -8  -6  12 6980.92 861.635  21
   8  -6 -10 11566.9 1030.53   3
   8  -6 -10 10388.3 1185.44   5
  -8  -6  10 12115.1 1147.56  21
   8  -6  -8 11979.0 1238.11   5
  -8  -6   8 10845.9 1086.62  21
   8  -6  -6 9524.66 914.746   3
   8  -6  -6 8395.22 1049.20   5
  -8  -6   6 8392.11 880.777  21
   8  -6  -4 21225.9 1706.13   5
   8  -6  -4 20683.4 1580.38   3
   8  -6  -2 7651.81 805.974   3
   8   6   0 38079.2 2559.42  19
   8  -6   0 35906.2 2884.20   6
   8  -6   0 37619.6 2691.35   2
   8   6   2 7628.42 778.201  19
  -8  -6  -2 6736.44 1024.59  29
   8  -6   2 7660.36 1267.79   6
   8  -6   2 8454.57 1096.78   2
   8   6   4 16416.1 1289.58  19
  -8  -6  -4 17730.0 1558.15  29
   8  -6   4 17134.4 1620.40   6
   8  -6   4 17632.6 1569.40   2
   8   6   6 7841.38 722.332  19
  -8  -6  -6 8012.52 1086.40  29
   8  -6   6 7785.99 974.888   2
  -8  -6  -8 913.431 697.483  29
   8   6  10 23375.3 1576.73  20
  -8  -6 -12 11184.1 706.266  22
   8   6  12 7400.17 646.994  20
   8  -7 -13 490.984 214.499   3
   8   7 -13 400.557 198.607  18
   8  -7 -13 417.114 307.581   5
   8   7 -11 177.451 199.338  19
   8  -7 -11-28.7633 246.547   3
   8   7 -11-28.2859 248.384  18
  -8  -7  11-127.158 231.480  21
   8   7  -9 2591.92 398.072  18
   8  -7  -7 371.787 332.077   3
   8   7  -7 502.641 290.893  18
   8   7  -5 1285.71 351.897  19
   8  -7  -5 1130.81 365.646   3
   8   7  -3 447.061 318.759  19
   8   7  -1 6208.79 611.912  19
   8   7   1 4587.58 492.943  19
   8   7   3 5990.99 524.862  19
   8  -7   3 5545.34 733.040   2
   8  -7   5-178.883 493.771   2
   9   0 -25-305.742 441.443  12
   9   0 -23 56.6394 495.020   4
   9   0 -19 79.0096 504.334  15
   9   0 -19-447.697 837.695  13
   9   0 -17 372.205 599.574  15
   9   0 -15-195.820 608.053  15
   9   0 -13 367.431 417.901  18
   9   0 -13 96.5522 637.915  15
   9   0 -13-435.904 509.133  25
   9   0 -11 66.2211 426.424  18
   9   0 -11-105.589 392.558  25
   9   0 -11-115.220 687.904  12
   9   0  -9 270.255 411.533  18
   9   0  -9-204.091 325.662  25
   9   0  -9-96.6383 622.285   4
   9   0  -9 107.363 518.005  12
   9   0  -7 336.479 444.767  18
   9   0  -7 90.1358 554.508   4
   9   0  -7 100.534 500.133  12
   9   0  -7 287.674 572.638  11
   9   0  -5-286.208 527.338  12
   9   0  -5 67.0437 412.350  18
   9   0  -5 84.8298 551.019   4
   9   0  -5 90.8129 402.473  11
   9   0  -3 242.696 521.087   4
   9   0  -3 92.2283 438.158  12
   9   0  -3 545.783 987.558  24
   9   0  -3 262.473 402.054  11
   9   0  -1 216.282 358.798  19
   9   0  -1 345.060 459.917  18
   9   0  -1-78.8315 498.818   4
   9   0  -1 273.907 480.229  12
   9   0  -1 564.254 992.224  24
   9   0  -1 344.405 481.745  11
   9   0   1 73.5853 561.407  20
   9   0   1-236.216 710.759  19
   9   0   1-78.0201 544.739   4
   9   0   1-297.234 1105.06  24
   9   0   3 909.805 676.628  20
   9   0   3-78.0886 561.200   4
   9   0   3-318.705 980.077  24
   9   0   3-315.068 566.075  10
   9   0   5-78.3981 534.928   4
   9   0   5 80.8765 377.818   7
   9   0   5-84.0642 582.482  10
   9   0   7 161.589 358.222   7
   9   0   7 368.999 1177.62  24
   9   0   9-386.687 1042.94  24
   9   0   9 192.534 756.986  20
   9   0  11-469.506 781.085  20
   9   0  13-592.132 740.092  20
   9   0  15 375.553 611.411  14
   9   0  17-76.7364 467.419  14
   9   1 -26 5441.61 560.235  12
   9  -1 -26 5560.81 566.383  12
   9   1 -24 2011.78 499.032   4
   9   1 -24 949.913 554.901  12
   9  -1 -24 723.585 602.017  12
   9   1 -20-1194.57 903.894  15
   9  -1 -20-80.2676 582.118   4
   9  -1 -18 24012.2 2235.91  16
   9   1 -18 22344.2 2196.28  16
   9  -1 -18 23874.7 2122.62   4
   9   1 -18 22755.0 2015.96  15
   9   1 -16 2090.15 497.231  18
   9  -1 -16 2289.20 1037.47  16
   9   1 -16 2221.14 1039.60  16
   9   1 -16 3196.79 835.504  15
   9  -1 -16 2077.09 854.578   4
   9  -1 -16 2088.28 838.333  13
   9   1 -14 51876.0 3629.34  18
   9   1 -14 58118.8 3955.42  15
   9  -1 -14 55224.7 3961.74   4
   9  -1 -14 54322.1 3928.23  13
   9   1 -12 9522.31 1048.82  18
   9   1 -12 12260.6 1357.16  15
   9  -1 -12 11582.0 1328.78  13
   9  -1 -12 12216.1 1383.93   4
   9   1 -12 8867.69 1112.59  25
   9   1 -12 12002.0 1374.02  12
   9  -1 -12 12190.0 1409.50  12
   9  -1 -12 10230.9 1170.31   5
   9  -1 -12 10411.7 1176.56  25
   9  -1 -10 14251.8 1361.17  18
   9   1 -10 18305.7 1481.24  18
   9  -1 -10 19607.2 1721.86   4
   9   1 -10 18114.8 1670.70  15
   9  -1 -10 17180.8 1571.53  25
   9   1 -10 15820.7 1553.58  25
   9  -1 -10 14830.0 1597.25  13
   9   1 -10 18753.1 1706.71  12
   9  -1 -10 16666.1 1654.95  12
   9  -1 -10 17562.9 1495.91   5
   9   1  -8 70105.0 4426.17  25
   9  -1  -8 56030.3 4181.02  18
   9   1  -8 64376.3 4229.51  18
   9  -1  -8 64707.7 4273.73   7
   9  -1  -8 70882.2 4439.37  25
   9   1  -8 67709.4 4460.26  12
   9  -1  -8 71798.9 4524.80  12
   9  -1  -8 61941.9 4237.63   5
   9   1  -8 67968.9 4774.13  23
   9  -1  -8 65662.1 4401.37  11
   9  -1  -6 12932.6 1211.28  18
   9  -1  -6 13306.8 1238.80   7
   9   1  -6 14543.9 1369.03   4
   9   1  -6 12114.5 1323.16  12
   9  -1  -6 12282.2 1332.26  12
   9  -1  -6 13742.5 1304.19  11
   9   1  -6 12754.9 1508.20  23
   9  -1  -6 12591.7 1260.11   5
   9  -1  -4 126045. 7740.90   4
   9   1  -4 129628. 7712.96   4
   9  -1  -4 109031. 7653.67   7
   9   1  -4 126017. 7774.26  12
   9  -1  -4 119693. 7753.39  12
   9  -1  -4 123548. 7637.08   5
   9   1  -4 120256. 8129.76  23
   9  -1  -4 122737. 7702.23  11
   9   1  -4 133795. 7816.75  11
   9   1  -2 12962.7 1106.72  19
   9   1  -2 12307.4 1124.14  18
   9  -1  -2 11868.2 1228.71   4
   9   1  -2 10770.4 1282.75  12
   9  -1  -2 9837.73 1250.73  12
   9  -1  -2 12630.3 2043.76  24
   9   1  -2 14078.0 2145.91  24
   9   1  -2 11352.3 1566.80  23
   9   1  -2 9893.73 1173.31  11
   9  -1  -2 11363.8 1141.63  10
   9   1   0 66255.1 3952.77  19
   9   1   0 63517.5 3934.58  18
   9  -1   0 57695.9 4007.73   4
   9   1   0 54410.3 3918.41   4
   9  -1   0 59524.8 4012.62   7
   9   1   0 60285.5 5134.44  24
   9   1   0 51759.9 4463.08  23
   9  -1   0 58678.2 5126.54  24
   9  -1   0 59845.0 3948.36  10
   9  -1   0 61273.9 4046.81  20
   9   1   0 56652.9 3864.25  20
   9  -1   2 47570.0 3369.39   4
   9   1   2 49524.8 3263.81  18
   9  -1   2 46849.5 3342.71   7
   9  -1   2 51139.3 4618.08  24
   9   1   2 50455.2 4584.31  24
   9  -1   2 47008.7 3297.16  10
   9   1   2 48810.5 3327.38  10
   9  -1   2 51287.3 3454.50  20
   9   1   2 42780.2 3229.05  20
   9   1   4 6669.95 955.082  20
   9   1   4 6137.86 880.920  19
   9  -1   4 7591.17 1023.85   4
   9  -1   4 9175.02 997.446   7
   9  -1   4 7281.03 1919.01  24
   9   1   4 5914.38 1687.31  24
   9   1   4 7738.05 990.064  10
   9  -1   4 6828.41 1120.29  20
   9   1   6 17219.1 1520.88  19
   9  -1   6 14480.4 1434.91   7
   9  -1   6 11404.4 2368.13  24
   9   1   6 16517.3 2559.98  24
   9   1   6 15723.5 1514.94  10
   9  -1   8 16070.6 1467.68   7
   9   1   8 15125.4 1393.09   7
   9  -1   8 12529.3 2522.01  24
   9   1   8 15993.0 2577.49  24
   9   1   8 20395.9 1668.16  20
   9  -1   8 16721.6 1740.21  20
   9  -1  10 22457.1 2149.74  20
   9   1  10 25939.0 2085.47  20
   9  -1  12 20654.1 1858.40  14
   9   1  12 21452.1 1866.49  20
   9  -1  14 6077.84 1004.84  14
   9   1  14 7974.84 1000.33  20
   9  -1  16 11018.7 1071.73  14
   9   1  16 9603.20 976.978  14
  -9  -1 -18 6309.36 693.878  17
  -9   1 -18 6183.04 700.509  17
   9   2 -23 5670.88 702.276  15
   9   2 -23 5251.57 691.235  12
   9  -2 -23 5122.69 723.478  12
   9   2 -21 26124.4 2018.88  15
   9  -2 -21 26797.1 2053.86  13
   9   2 -21 24010.5 2023.00  12
   9  -2 -21 23989.7 2025.20  12
   9  -2 -19 68215.4 4413.24   4
   9   2 -19 66988.5 4567.02  15
   9  -2 -19 71051.5 4608.31  13
   9   2 -19 66851.6 4614.10  12
   9  -2 -19 61510.6 4610.81  12
   9  -2 -17 18406.1 1754.20   4
   9   2 -17 20636.8 1897.03  15
   9  -2 -17 18522.2 1839.50  13
   9   2 -17 21241.9 1956.47  12
   9  -2 -17 18819.9 1935.99  12
   9  -2 -17 20916.8 1638.69   5
   9  -2 -15 37167.9 2802.99   4
   9   2 -15 34408.4 2821.44  15
   9  -2 -15 32243.7 2768.79  13
   9   2 -15 38368.0 2926.27  12
   9  -2 -15 34344.6 2899.81  12
   9  -2 -15 35794.8 2581.42   5
   9  -2 -13 88315.2 6293.01   4
   9   2 -13 99716.7 6413.45  15
   9  -2 -13 89750.1 6276.95  13
   9  -2 -13 108827. 6102.48   3
   9   2 -13 92806.5 6372.35  12
   9  -2 -13 102544. 6498.88  12
   9  -2 -13 91856.5 6121.36   5
   9  -2 -11 43054.3 3226.12   4
   9  -2 -11 44073.3 3206.24  13
   9  -2 -11 42619.5 3130.18  25
   9   2 -11 43460.7 3135.69  25
   9  -2 -11 47379.8 3015.03   3
   9   2 -11 44277.0 3281.80  12
   9  -2 -11 46572.1 3334.16  12
   9  -2 -11 38637.9 3047.10   5
   9   2  -9 53326.2 3518.22  19
   9  -2  -9 57253.6 3829.01   4
   9  -2  -9 53052.6 3655.51   7
   9  -2  -9 52910.5 3737.76  25
   9   2  -9 54292.8 3737.57  25
   9   2  -9 55243.1 3833.25  12
   9  -2  -9 54312.7 3875.06  12
   9  -2  -9 54234.9 3577.53   3
   9  -2  -9 53402.1 3665.52   5
   9   2  -9 53880.2 4319.43  23
   9   2  -7 102530. 6519.11  19
   9  -2  -7 109116. 6777.95   4
   9  -2  -7 106775. 6717.52   7
   9  -2  -7 98936.8 6549.74   3
   9  -2  -7 112955. 6777.63  25
   9   2  -7 112486. 6764.25  25
   9   2  -7 105804. 6770.46  12
   9  -2  -7 103926. 6791.45  12
   9  -2  -7 101143. 6623.58   5
   9   2  -7 114324. 7451.85  23
   9   2  -5 15401.3 1227.35  19
   9  -2  -5 14300.3 1418.05   4
   9  -2  -5 11478.0 1286.93   7
   9   2  -5 14568.2 1348.95   4
   9  -2  -5 12636.8 1390.25  12
   9  -2  -5 13750.6 1391.91   6
   9   2  -5 13017.8 1380.30  12
   9   2  -5 15390.4 1455.33  11
   9   2  -5 13837.0 1747.84  23
   9   2  -3 25620.4 1750.67  19
   9   2  -3 22945.9 1751.56  18
   9  -2  -3 20127.6 1854.58   7
   9   2  -3 21148.2 1867.30  12
   9  -2  -3 19599.9 1861.26  12
   9  -2  -3 22753.6 1728.85   3
   9   2  -3 20126.1 1842.11  11
   9   2  -3 21161.9 2362.54  23
   9  -2  -3 22680.0 1759.98  10
   9   2  -1 117972. 6770.07  19
   9   2  -1 109173. 6747.76  18
   9  -2  -1 108817. 6829.72  14
   9  -2  -1 105051. 8004.00  24
   9   2  -1 114163. 8087.58  24
   9   2  -1 93295.5 7521.69  23
   9   2  -1 106743. 6907.78  11
   9  -2  -1 103220. 6765.45  10
   9  -2   1 259561. 15392.3   4
   9   2   1 264233. 15250.0  18
   9  -2   1 274238. 15484.6   7
   9  -2   1 230677. 15326.7  14
   9  -2   1 256944. 16682.1  24
   9   2   1 271661. 16756.9  24
   9   2   1 220241. 16148.3  23
   9  -2   3 16936.5 1685.96   4
   9   2   3 19664.6 1592.29  19
   9   2   3 20179.7 1601.12  18
   9  -2   3 19992.1 1739.10   7
   9  -2   3 17842.3 1765.11  14
   9  -2   3 16203.2 2494.45  24
   9   2   3 18189.7 2542.11  24
   9   2   3 19361.5 1669.87  10
   9   2   5 31827.6 2296.20  19
   9  -2   5 30907.2 2380.75   7
   9  -2   5 31741.0 2483.01  14
   9  -2   5 21407.0 3300.40  24
   9   2   5 28518.8 3529.37  24
   9   2   5 31400.6 2318.13  10
   9   2   5 26954.8 2232.71  20
   9   2   7 19141.0 1739.01  19
   9  -2   7 21659.1 1809.05   7
   9  -2   7 19948.8 2856.01  24
   9   2   7 22456.3 2966.18  24
   9   2   9 13060.8 1299.16  20
   9  -2   9 11472.8 1216.10   7
   9  -2  11 96519.1 5947.33  14
   9  -2  11 78910.5 5790.24   6
   9   2  11 97759.1 5826.82  20
   9  -2  13 29249.9 2362.88  14
   9  -2  13 29403.8 2218.57   6
   9   2  13 30679.9 2269.02  20
   9   2  15 19354.8 1566.76  20
  -9   2 -17 14957.2 1176.63  17
   9   3 -24 27521.1 1834.01   4
   9   3 -22 14217.8 1229.46  15
   9  -3 -20 17769.0 1410.14  13
   9   3 -20 12262.2 1243.96  12
   9  -3 -18 40700.4 2961.04  13
   9   3 -18 40957.2 2935.58  12
   9  -3 -18 37901.0 2938.56  12
   9  -3 -18 42385.4 2800.59   5
   9  -3 -16 6062.15 725.968   3
   9  -3 -16 5641.85 956.260  13
   9   3 -16 5542.55 907.205  12
   9  -3 -16 4553.08 875.674  12
   9  -3 -16 5684.26 931.166   5
   9  -3 -14 45594.0 3233.44   4
   9  -3 -14 45052.6 3300.54  13
   9  -3 -14 49011.3 3093.20   3
   9   3 -14 45925.6 3358.20  12
   9  -3 -14 43633.5 3372.24  12
   9  -3 -14 43090.3 3185.87   5
   9  -3 -12 53591.0 3910.15   4
   9   3 -12 56538.0 4088.71  15
   9  -3 -12 55188.5 3939.51  13
   9   3 -12 55492.4 3975.83  12
   9  -3 -12 58346.8 4044.68  12
   9  -3 -12 61534.5 3764.70   3
   9  -3 -12 56583.0 3900.25   5
   9  -3 -10 52843.0 3572.91   4
   9  -3 -10 45716.2 3401.45  25
   9   3 -10 46605.1 3390.06  25
   9  -3 -10 49037.6 3563.66  12
   9  -3 -10 57833.6 3379.32   3
   9  -3 -10 46698.6 3451.56   5
   9   3 -10 48728.3 4241.42  23
   9  -3  -8 55239.5 3751.45   4
   9  -3  -8 56212.5 3762.78   7
   9  -3  -8 55537.3 3703.36   6
   9  -3  -8 52254.2 3647.49  25
   9   3  -8 54299.5 3649.36  25
   9  -3  -8 53860.3 3755.00  12
   9  -3  -8 54470.4 3566.46   3
   9  -3  -8 49229.7 3665.20   5
   9   3  -8 50083.5 4430.02  23
   9  -3  -6 62742.6 4375.95   4
   9  -3  -6 70053.6 4507.26   7
   9  -3  -6 65291.3 4402.69   6
   9  -3  -6 64803.8 4340.48  25
   9   3  -6 67596.3 4327.35  25
   9  -3  -6 61072.6 4354.02  12
   9   3  -6 61943.4 5150.80  23
   9   3  -6 66234.4 4476.04  11
   9   3  -4 31990.2 2194.01  19
   9  -3  -4 28852.4 2302.02   4
   9  -3  -4 29524.7 2390.40   7
   9  -3  -4 26474.9 2099.23   2
   9  -3  -4 32424.6 2444.78   6
   9  -3  -4 26964.7 2242.36  12
   9  -3  -4 31070.2 2145.56   3
   9   3  -4 29032.2 2319.69  11
   9   3  -4 24893.0 2916.80  23
   9  -3  -2 39351.1 2958.09   4
   9   3  -2 41679.3 2828.27  18
   9  -3  -2 35304.0 3022.66   7
   9  -3  -2 38006.7 2745.80   2
   9  -3  -2 40887.4 3066.37   6
   9  -3  -2 42914.1 2801.01   3
   9  -3  -2 43312.5 2938.84   5
   9   3  -2 39851.8 3790.74  23
   9   3  -2 40431.4 2947.96  11
   9  -3   0 89368.1 5754.93   4
   9   3   0 87630.4 5584.78  18
   9  -3   0 98006.0 5831.44  14
   9  -3   0 83580.6 5522.35   3
   9   3   0 81146.4 6684.56  23
   9   3   2 1012.62 455.183  19
   9   3   2 791.103 472.219  18
   9  -3   2 1131.75 604.207   7
   9  -3   2-103.087 862.442  14
   9  -3   2 547.658 935.098  24
   9   3   2 582.940 658.999  23
   9   3   2 382.216 580.947  10
   9   3   4 127616. 7568.04  19
   9  -3   4 121952. 8976.67  24
   9  -3   4 138880. 7864.41   7
   9  -3   4 110493. 7773.94  14
   9  -3   4 103580. 7751.28   6
   9   3   4 124236. 7579.32  10
   9   3   6 21073.0 1815.51  19
   9  -3   6 26611.8 2047.95   7
   9  -3   6 21819.0 2139.91   6
   9   3   6 22155.0 1805.59  10
   9   3   8 14945.8 1403.53  19
   9  -3   8 15636.9 1512.61   7
   9  -3   8 15771.3 1671.34   6
   9  -3  10 40099.5 2926.47  14
   9  -3  10 35405.9 2765.72   6
   9   3  10 36993.0 2649.09  20
   9  -3  12 39937.7 2831.30   6
   9   3  12 41834.7 2849.85  20
   9   3  14 46331.4 3074.20  20
   9   3  16-183.085 575.025  20
   9  -4 -19 5631.52 719.076   5
   9   4 -17 12446.3 1335.35  15
   9  -4 -17 11394.9 1169.00   5
   9  -4 -15 5789.13 692.183   3
   9   4 -15 4200.22 979.044  15
   9  -4 -15 5015.65 901.703   5
   9  -4 -13 4841.87 669.794   3
   9  -4 -13 3729.68 943.779   5
   9  -4 -11 60614.1 3811.40   3
   9  -4 -11 54685.0 3962.08   5
   9  -4  -9 7181.44 790.800   3
   9  -4  -9 3931.80 759.951   4
   9  -4  -9 4001.25 945.101   6
   9   4  -9 6012.63 1227.63  23
   9   4  -9 5187.84 878.816  11
   9  -4  -7 1728.75 687.003   4
   9  -4  -7 2123.52 890.478   6
   9   4  -7 2326.40 892.254  23
   9   4  -7 3020.81 663.176  11
   9  -4  -5 784.290 430.310   3
   9  -4  -5 688.392 596.768   7
   9  -4  -5 1101.50 618.936   4
   9  -4  -5 485.161 990.581   6
   9  -4  -5 363.009 773.494   2
   9   4  -5 806.798 563.478  23
   9   4  -5 528.716 433.864  11
   9  -4  -5 1231.55 732.348   5
   9  -4  -3 19968.6 1755.76   4
   9   4  -3 19252.3 1598.24  18
   9  -4  -3 21437.0 1934.25   7
   9  -4  -3 19076.6 1639.63   2
   9  -4  -3 20187.7 1955.07   6
   9  -4  -3 18250.0 1747.37   5
   9  -4  -3 18324.0 1540.60   3
   9   4  -3 19776.0 1681.56  11
   9   4  -3 21922.6 2525.00  23
   9   4  -1 46799.8 2894.21  19
   9   4  -1 43085.0 2839.38  18
   9  -4  -1 39262.3 2858.85   2
   9  -4  -1 40825.4 2928.15   5
   9  -4  -1 35164.9 2737.85   3
   9   4  -1 46268.3 4093.49  23
   9  -4   1 2216.38 473.266   3
   9   4   1 2408.87 569.218  19
   9   4   1 1840.32 504.506  18
   9  -4   1 2611.68 713.222   7
   9   4   1 301.273 640.152  23
   9  -4   1 2120.00 788.481   2
   9   4   1 2574.14 646.949  10
   9   4   3 23301.4 1808.40  19
   9  -4   3 24235.6 1896.19   2
   9  -4   3 21226.1 2194.40   6
   9   4   5 345.071 628.628  19
   9  -4   5 4508.33 1139.77   6
   9   4   7 672.217 395.388  19
   9  -4   7 1077.32 900.525   6
   9  -4   9 5140.07 960.985   6
   9   4  11 9020.96 967.645  20
   9  -4  11 10515.7 1027.99   6
  -9  -4 -13 12840.1 1054.69  22
   9   4  13 13843.3 1113.16  20
   9   4  15 6819.83 615.403  20
   9  -5 -18 13486.5 944.264   5
   9   5 -18 8435.96 783.508  11
   9  -5 -16 73.4908 343.319   3
   9   5 -16-50.9351 336.510  11
   9  -5 -16-258.407 562.768   5
   9  -5 -14 278.123 397.798   3
   9   5 -14 375.867 414.318  11
   9  -5 -14 385.884 635.273   5
   9  -5 -12 2248.89 523.168   3
   9   5 -12 813.078 451.424  11
   9  -5 -10 176.806 411.574   3
   9  -5  -8 5116.77 960.445   5
   9  -5  -6 3765.48 640.267   3
   9  -5  -6 4537.31 1121.62   6
   9  -5  -6 5147.67 965.454   5
   9  -5  -4 3975.08 633.757   3
   9   5  -4 4062.31 663.533  18
   9  -5  -4 4271.36 1119.41   6
   9  -5  -4 4088.53 882.737   2
   9  -5  -4 3581.15 824.005   5
   9   5  -2 3161.79 562.085  19
   9  -5  -2 2673.54 540.023   3
   9   5  -2 2686.55 555.968  18
   9  -5  -2 2454.27 823.419   2
   9  -5   0 1546.36 485.569   3
   9   5   0 3901.74 586.232  19
   9  -5   0 2454.82 826.861   2
   9   5   2 4456.76 653.607  19
   9  -5   2 6085.94 1264.18   6
   9  -5   2 5662.32 935.503   2
   9   5   4 15640.6 1246.21  19
   9  -5   4 14528.3 1619.42   6
   9  -5   4 11839.4 1292.30   2
   9   5   6 373.235 341.105  19
   9  -5   6 532.870 765.827   6
   9  -5   8 966.327 743.748   6
   9   5  10 3046.51 527.476  20
   9   5  12 1767.61 383.936  20
  -9  -5 -12 2496.89 420.810  22
   9  -6 -17 20699.7 1365.81   5
  -9  -6  15 2093.94 353.721  21
   9  -6 -13 1851.99 388.100   3
  -9  -6  13 1501.32 382.110  21
   9   6 -11 23295.4 1717.70  19
   9  -6 -11 30740.7 1822.77   3
   9  -6 -11 27759.2 1922.30   5
  -9  -6  11 22480.4 1735.56  21
   9   6  -9 11466.9 976.694  19
   9  -6  -9 11853.4 1159.89   5
   9   6  -7 19362.1 1498.57  18
   9  -6  -7 21002.7 1641.60   5
   9  -6  -7 19931.9 1514.11   3
   9  -6  -5 952.667 417.392   3
   9   6  -5 973.197 400.454  18
   9  -6  -5 1789.79 630.251   5
   9   6  -3 9745.59 880.677  19
   9   6  -3 9132.24 818.258  18
   9  -6  -3 7953.42 835.614   3
   9   6  -1 33213.4 2201.96  19
   9  -6  -1 30392.9 2263.26   2
   9   6   1 10017.4 908.178  19
   9  -6   1 9984.49 1279.11   6
   9  -6   1 10684.4 1076.05   2
   9   6   3 15000.1 1121.73  19
   9  -6   3 13132.0 1383.63   6
   9  -6   3 13171.4 1208.27   2
   9   6   5 15705.0 1167.79  19
   9   7 -10 7619.59 585.567  19
   9  -7  -8 26357.9 1735.02   3
   9  -7  -6 20298.2 1397.35   3
   9   7  -4 19957.6 1373.58  19
   9   7  -2 12339.8 926.714  19
   9   7   0 16263.3 1130.06  19
   9   7   2 2545.04 298.718  19
  10   0 -24 13464.6 1140.29  12
  10   0 -22 47524.5 3307.62   4
  10   0 -22 51498.5 3434.64  12
  10   0 -20 110338. 7114.39   4
  10   0 -20 114354. 7246.29  12
  10   0 -18 1993.44 769.066   4
  10   0 -18 3056.26 856.857  12
  10   0 -16 88593.1 5996.78  12
  10   0 -14 181.956 387.509  18
  10   0 -14 757.545 746.272  12
  10   0 -12 185587. 11611.7  18
  10   0 -12 194664. 11909.4  25
  10   0 -12 200328. 11990.9  12
  10   0 -10 89973.5 6153.30  18
  10   0 -10 99936.9 6409.17   4
  10   0 -10 91827.2 6130.84   7
  10   0 -10 105523. 6433.08  25
  10   0 -10 106225. 6506.48  12
  10   0 -10 104575. 6457.37  11
  10   0  -8 11338.7 1149.86  18
  10   0  -8 12368.1 1258.41  25
  10   0  -8 10871.3 1318.46   4
  10   0  -8 9061.37 1244.95  12
  10   0  -8 13712.8 1330.75  11
  10   0  -6 26463.4 2082.77  19
  10   0  -6 30794.2 2208.95  18
  10   0  -6 30333.4 2330.77   4
  10   0  -6 28624.7 2332.42  12
  10   0  -6 27964.5 2293.00  11
  10   0  -4 110287. 7438.18  19
  10   0  -4 129776. 7617.18   4
  10   0  -4 115664. 7625.81  12
  10   0  -4 127520. 7644.59  11
  10   0  -2 149139. 9049.30  19
  10   0  -2 144936. 9058.63   4
  10   0  -2 136624. 9114.28  12
  10   0  -2 153691. 10480.8  24
  10   0  -2 145745. 9020.81  10
  10   0  -2 148317. 8963.68  20
  10   0   0 11280.3 1240.18  19
  10   0   0 12501.4 1282.21   4
  10   0   0 11305.3 2117.18  24
  10   0   0 11348.2 1285.32  20
  10   0   2 218145. 13292.8   4
  10   0   2 220376. 13312.6   7
  10   0   2 217740. 14827.0  24
  10   0   2 217506. 13308.9  20
  10   0   4 21300.6 1876.27   4
  10   0   4 23368.5 1886.80   7
  10   0   4 21313.6 2970.75  24
  10   0   4 22652.6 1937.57  10
  10   0   4 21664.8 2003.27  20
  10   0   6 13738.5 1360.24   7
  10   0   6 16989.5 2596.36  24
  10   0   8 55541.9 3768.28   7
  10   0  10 22398.2 2032.58  20
  10   0  12 17230.5 1634.18  14
  10   0  14 40652.4 2818.41  14
  10   0  16 25473.6 1774.18  14
  10   1 -25 15810.4 1046.84  12
  10  -1 -25 15621.7 1056.98  12
  10   1 -23 24745.8 1887.76   4
  10   1 -23 26069.7 1936.60  12
  10  -1 -23 27645.9 1952.63  12
  10  -1 -21 21566.6 1704.06   4
  10   1 -21 21368.5 1848.49  12
  10  -1 -21 21862.4 1861.76  12
  10  -1 -19 27925.2 2240.87   4
  10   1 -19 29124.9 2383.13  12
  10  -1 -19 28639.6 2369.73  12
  10  -1 -19 26938.4 2125.03  11
  10  -1 -17 6831.20 1169.99   4
  10   1 -17 7603.82 1198.34  12
  10  -1 -17 9047.30 1317.77  12
  10   1 -15 14165.9 1223.00  18
  10  -1 -15 13605.0 1513.94   4
  10   1 -15 13993.2 1569.22  12
  10  -1 -15 11463.2 1476.42  12
  10   1 -13 19377.8 1637.85  18
  10  -1 -13 21760.6 1958.21   4
  10  -1 -13 20297.7 1841.90  25
  10   1 -13 21383.5 1847.27  25
  10  -1 -13 17531.3 1658.64   5
  10   1 -13 22250.6 1992.91  12
  10  -1 -13 19552.0 1943.34  12
  10  -1 -13 21066.3 1893.91  11
  10   1 -11 88134.4 5887.87  18
  10  -1 -11 98212.9 6196.63   4
  10  -1 -11 96335.6 6120.04  25
  10   1 -11 100220. 6156.06  25
  10   1 -11 93085.7 6170.32  12
  10  -1 -11 95234.0 6218.37  12
  10  -1 -11 85272.7 5881.41   5
  10  -1 -11 95156.7 6122.26  11
  10   1  -9 46003.4 3268.99  18
  10  -1  -9 47176.9 3304.63   7
  10   1  -9 45851.6 3428.08   4
  10  -1  -9 51597.2 3473.19  25
  10   1  -9 50886.7 3463.59  25
  10   1  -9 51187.3 3534.38  12
  10  -1  -9 51393.7 3580.81  12
  10  -1  -9 45188.5 3304.90   5
  10  -1  -9 48859.8 3440.92  11
  10  -1  -9 44276.9 3263.46  10
  10   1  -7 56183.9 3556.59  19
  10   1  -7 55855.0 3653.62  18
  10   1  -7 57022.6 3801.33   4
  10  -1  -7 51566.0 3682.49   7
  10   1  -7 54523.1 3842.98  12
  10  -1  -7 58240.8 3891.39  12
  10  -1  -7 49265.3 3628.34   5
  10  -1  -7 53752.2 3746.11  11
  10   1  -7 52771.9 4052.15  23
  10  -1  -7 51248.5 3627.28  10
  10   1  -5 64811.9 4088.01  19
  10  -1  -5 68479.3 4322.48   4
  10   1  -5 63086.2 4225.88   4
  10  -1  -5 58804.7 4209.89   7
  10   1  -5 56880.9 4256.12  12
  10  -1  -5 63815.5 4325.75  12
  10  -1  -5 62532.2 4229.27  11
  10   1  -5 57505.2 4525.88  23
  10   1  -5 66076.8 4326.66  11
  10  -1  -5 61211.0 4142.95  10
  10   1  -3 4794.68 695.893  19
  10   1  -3 4484.10 752.522  18
  10  -1  -3 4817.53 810.597   7
  10  -1  -3 4422.42 800.877   4
  10   1  -3 5141.88 824.292   4
  10   1  -3 2708.72 805.752  12
  10  -1  -3 1222.55 844.572  12
  10   1  -3 2733.73 926.146  23
  10   1  -3 3116.69 770.060  11
  10  -1  -3 4241.22 748.622  10
  10   1  -1 30864.6 2153.60  19
  10  -1  -1 25582.9 2190.25   4
  10   1  -1 29933.7 2155.16  18
  10   1  -1 23893.6 2082.75   4
  10  -1  -1 25043.3 3149.80  24
  10   1  -1 29501.1 3289.23  24
  10  -1  -1 27615.7 2153.00  10
  10   1  -1 27140.0 2171.58  10
  10   1  -1 26389.7 2056.07  20
  10  -1   1 30600.3 2637.57   4
  10   1   1 35135.2 2599.36   4
  10  -1   1 38292.6 2734.75   7
  10  -1   1 35379.2 3834.86  24
  10   1   1 30746.9 3664.64  24
  10  -1   1 34635.2 2640.28  10
  10   1   1 38705.6 2694.84  10
  10  -1   1 37950.6 2797.36  20
  10   1   1 35566.2 2605.77  20
  10  -1   3 74446.3 5221.37   4
  10  -1   3 84548.6 5286.40   7
  10  -1   3 74453.9 6558.19  24
  10   1   3 76332.6 6547.99  24
  10   1   3 84891.8 5234.37  10
  10  -1   3 74223.8 5307.71  20
  10   1   3 78638.5 5171.82  20
  10   1   5 10150.9 1250.19  20
  10  -1   5 11913.4 1228.40   7
  10   1   5 9476.94 1085.37   7
  10  -1   5 12260.8 2241.18  24
  10   1   5 10673.7 2128.71  24
  10   1   5 11472.5 1266.44  10
  10  -1   7 50410.3 3353.21   7
  10   1   7 46294.3 3243.29   7
  10  -1   7 38908.8 4499.87  24
  10   1   7 46490.1 4695.67  24
  10  -1   9 11686.0 1220.81   7
  10   1   9 14997.6 1503.83  20
  10  -1  11 15792.9 1605.47  14
  10   1  11 17256.3 1594.55  20
  10  -1  13 27755.6 2088.99  14
  10  -1  13 24155.3 1971.31   6
  10   1  13 27834.2 2094.45  20
  10  -1  15 6379.81 850.556  14
  10   1  15 5425.91 757.567  14
 -10  -1 -17 8239.59 695.818  17
 -10   1 -17 6257.40 648.926  17
  10   2 -22 5300.72 679.334  12
  10  -2 -22 5054.46 703.438  12
  10   2 -20 76.7446 481.247  12
  10  -2 -20 562.346 544.065  12
  10  -2 -18 14997.6 1354.09   4
  10   2 -18 12458.4 1388.37  15
  10   2 -18 14809.8 1493.92  12
  10  -2 -18 13538.1 1445.89  12
  10   2 -16-354.949 407.442  18
  10   2 -16-423.148 638.410  15
  10  -2 -16-91.7726 631.478   4
  10  -2 -16-710.751 724.916  13
  10   2 -16-537.388 710.431  12
  10  -2 -16-113.330 663.065  12
  10  -2 -16-562.481 612.857   5
  10   2 -14 2984.57 611.996  18
  10  -2 -14 3180.97 825.923   4
  10   2 -14 2897.52 797.755  12
  10  -2 -14 2358.29 779.495  12
  10  -2 -14 3787.18 780.950   5
  10   2 -12 1369.13 614.697  18
  10  -2 -12 2527.77 825.514   4
  10  -2 -12 1497.12 522.086  25
  10   2 -12 1595.76 507.662  25
  10   2 -12 2660.14 715.655  12
  10  -2 -12 2223.68 734.708  12
  10  -2 -12 2130.41 742.053   5
  10  -2 -10 3181.14 702.412   3
  10   2 -10 5212.45 606.852  19
  10   2 -10 2832.86 631.296  18
  10  -2 -10 4026.37 680.083   7
  10  -2 -10 4713.27 967.715   4
  10  -2 -10 4240.42 676.702  25
  10   2 -10 3228.95 625.134  25
  10   2 -10 2473.92 826.020  12
  10  -2 -10 1128.43 979.649  12
  10  -2 -10 4195.17 883.908   5
  10   2  -8 17258.7 1392.70  19
  10  -2  -8 17386.0 1684.05   4
  10  -2  -8 19031.5 1617.50   7
  10   2  -8 17533.4 1640.45   4
  10  -2  -8 16923.1 1587.16  25
  10   2  -8 15808.9 1539.40  25
  10  -2  -8 17489.6 1522.29   3
  10   2  -8 17654.6 1668.97  12
  10  -2  -8 19538.5 1743.01  12
  10  -2  -8 15112.4 1585.60   5
  10  -2  -8 16957.4 1523.20  11
  10   2  -8 18792.9 2050.83  23
  10   2  -8 17908.3 1730.65  11
  10   2  -6 798.534 422.275  19
  10  -2  -6 1515.50 604.152   7
  10  -2  -6-696.370 1093.72   4
  10   2  -6 426.383 569.069   4
  10   2  -6 1226.63 470.716  25
  10  -2  -6 396.936 760.794   6
  10   2  -6 597.671 589.588  12
  10  -2  -6 615.408 561.172  12
  10   2  -6 201.381 345.183  23
  10   2  -6 749.208 585.496  11
  10  -2  -6 402.976 725.012   5
  10   2  -4-280.842 501.025  19
  10   2  -4 77.0777 474.068  18
  10  -2  -4 544.548 549.551   7
  10   2  -4 784.276 530.942   4
  10  -2  -4-260.358 962.266   6
  10   2  -4 96.2231 531.878  12
  10  -2  -4 98.1391 535.972  12
  10   2  -4 207.271 395.311  23
  10   2  -4-308.213 495.695  11
  10  -2  -4-148.729 574.354  10
  10   2  -2 226.030 486.112  20
  10   2  -2 221.213 399.892  19
  10   2  -2 1143.20 537.610  18
  10  -2  -2 921.320 652.853  14
  10   2  -2 1743.09 645.075  23
  10   2  -2 1091.91 543.678  11
  10  -2  -2 472.930 606.451  10
  10  -2   0 38277.8 2900.71   4
  10   2   0 41596.8 2781.17  18
  10  -2   0 43554.4 3015.21   7
  10  -2   0 38548.4 2866.47  14
  10  -2   0 42028.7 4135.49  24
  10   2   0 36670.8 3964.57  24
  10   2   0 30375.5 3298.22  23
  10   2   0 37992.9 2813.23  10
  10   2   0 36215.5 2668.57  20
  10   2   2 70.4764 592.032  20
  10   2   2 328.065 458.733  19
  10  -2   2-95.2353 654.888   4
  10  -2   2 108.904 517.182   7
  10  -2   2 592.910 804.020  14
  10  -2   2 321.859 950.961  24
  10   2   2-318.370 858.695  24
  10   2   2-243.494 359.741  23
  10   2   2 671.138 627.886  10
  10   2   4 1585.26 669.886  20
  10   2   4 86.5033 461.888  19
  10  -2   4 316.547 510.118   7
  10  -2   4 920.148 818.648  14
  10  -2   4 336.558 994.903  24
  10   2   4 1649.05 1089.94  24
  10   2   4 255.063 436.294  23
  10   2   4 1234.42 647.925  10
  10   2   6 22693.7 1994.46  19
  10  -2   6 26795.5 2070.96   7
  10   2   6 23762.2 1986.76  10
  10   2   6 23808.7 1993.78  20
  10  -2   8 1029.91 527.101   7
  10   2   8 1240.12 414.609   7
  10   2  10 1929.55 742.853  20
  10  -2  10 1503.01 832.646  14
  10  -2  10 1940.75 859.463   6
  10  -2  12 741.091 734.543  14
  10  -2  12-57.0855 728.836   6
  10   2  12 129.566 632.564  20
  10   2  14 6146.26 800.402  20
  10   3 -23 613.331 269.458   4
  10   3 -23-532.303 321.041  11
  10   3 -19 12173.3 1072.51  12
  10  -3 -19 11555.2 1038.26   5
  10   3 -17 203.470 360.542  18
  10   3 -17-73.8636 458.761  12
  10  -3 -17 391.370 427.608  12
  10  -3 -17 167.009 561.904   5
  10  -3 -15 4713.16 763.306   4
  10   3 -15 4284.48 795.791  12
  10  -3 -15 4522.43 820.302  12
  10  -3 -15 5911.04 886.407   5
  10  -3 -13 6058.84 770.046   3
  10  -3 -13 3754.34 890.613   4
  10   3 -13 5810.57 861.434  12
  10  -3 -13 4973.87 871.795  12
  10  -3 -13 5534.08 917.264   5
  10   3 -11 21336.7 1608.91  19
  10  -3 -11 23378.4 1934.81   4
  10   3 -11 18797.8 1854.34  12
  10  -3 -11 22412.5 1972.97  12
  10  -3 -11 25540.0 1788.33   3
  10  -3 -11 19521.4 1842.74   5
  10  -3  -9 72.2165 485.000   3
  10   3  -9-122.283 383.218  19
  10  -3  -9-89.2050 462.807   7
  10  -3  -9 477.233 646.153   4
  10  -3  -9 289.638 670.874   6
  10   3  -9-83.6956 605.724   4
  10  -3  -9 86.4534 244.576  25
  10   3  -9-169.392 306.493  25
  10   3  -9-90.8881 502.389  12
  10  -3  -9 187.443 505.567  12
  10   3  -9-224.365 331.463  23
  10   3  -9 218.447 543.204  11
  10  -3  -9 585.634 734.657   5
  10   3  -7 12810.7 1111.98  19
  10   3  -7 8206.24 1075.90  18
  10  -3  -7 13499.9 1297.55   7
  10  -3  -7 11123.6 1283.99   4
  10  -3  -7 11635.1 1153.39  25
  10   3  -7 10365.7 1090.97  25
  10  -3  -7 11577.3 1326.75   6
  10   3  -7 10150.1 1183.55  12
  10  -3  -7 10419.8 1205.93  12
  10   3  -7 9453.46 1526.90  23
  10   3  -7 10708.0 1236.19  11
  10   3  -5 20332.2 1563.18  19
  10  -3  -5 19005.7 1751.36   4
  10   3  -5 19527.6 1621.79  18
  10  -3  -5 16592.8 1709.30   7
  10  -3  -5 20476.9 1792.92   6
  10  -3  -5 17472.7 1612.84  25
  10   3  -5 17314.5 1596.29  25
  10  -3  -5 18601.0 1569.53   3
  10   3  -5 21802.1 2354.85  23
  10   3  -5 19727.6 1748.03  11
  10  -3  -3 2830.01 628.569   3
  10   3  -3 3248.53 581.538  19
  10   3  -3 2401.84 629.414  18
  10  -3  -3 2667.50 817.925   7
  10  -3  -3 3519.41 795.513   4
  10  -3  -3 1884.44 967.528   6
  10   3  -3 2246.81 785.303  23
  10   3  -3 3432.72 728.012  11
  10   3  -1 5592.23 853.303  18
  10  -3  -1 7216.91 1066.83   4
  10  -3  -1 6841.80 1028.45  14
  10   3  -1 6967.93 1373.03  23
  10   3   1 1443.24 487.492  19
  10   3   1 978.363 486.899  18
  10  -3   1 707.927 597.528   7
  10  -3   1-97.7493 822.688  14
  10   3   1 537.569 563.849  23
  10   3   1 952.109 596.000  10
  10   3   3 24666.3 1892.67  19
  10  -3   3 25118.7 2095.95   7
  10  -3   3 21279.5 2085.96  14
  10  -3   3 21270.4 2157.17   6
  10   3   3 23001.4 1875.75  10
  10   3   3 23261.9 1824.14  20
  10   3   5 1137.31 593.809  20
  10   3   5 713.923 479.430  19
  10  -3   5 622.291 509.125   7
  10  -3   5-530.066 853.588  14
  10  -3   5 630.240 965.412   6
  10   3   5 205.895 633.943  10
  10   3   7 20686.7 1720.76  19
  10  -3   7 19085.0 1730.31   7
  10  -3   7 19662.6 1914.87   6
  10  -3   9 1749.75 827.025   6
  10   3  11 9238.50 994.446  20
  10  -3  11 8415.64 1033.76   6
  10   3  13 8424.22 883.420  20
  10   4 -20 17352.3 1258.88   4
  10   4 -20 16894.7 1283.07  11
  10   4 -18 11962.8 1037.87  18
  10   4 -18 13547.8 1173.91   4
  10  -4 -18 15945.4 1166.91   5
  10   4 -18 14053.4 1215.65  11
  10   4 -16 28415.8 2224.05   4
  10   4 -16 27370.4 2302.59  11
  10  -4 -14 6696.80 730.831   3
  10   4 -14 4222.92 791.113   4
  10   4 -14 5461.25 853.532  11
  10  -4 -14 4543.12 886.216   5
  10   4 -12 79616.4 5159.84  19
  10  -4 -12 96275.1 5312.71   3
  10  -4 -12 76316.2 5362.27   5
  10   4 -12 83746.1 5485.75  11
  10  -4 -10 16873.2 1683.03   4
  10   4 -10 22506.4 1608.32  19
  10  -4 -10 22070.6 1677.10   3
  10   4 -10 23401.4 1875.98  11
  10  -4  -8 14384.2 1475.84   4
  10   4  -8 16549.0 1366.83  19
  10  -4  -8 18117.4 1639.88   6
  10   4  -8 17566.2 1569.03  11
  10   4  -6 9049.55 926.552  19
  10   4  -6 6742.19 900.820  18
  10  -4  -6 7991.98 1031.04   4
  10  -4  -6 7986.25 1179.50   6
  10   4  -6 10500.3 1099.67  11
  10  -4  -4 44949.5 3165.19   4
  10   4  -4 44793.0 3036.60  19
  10   4  -4 42443.7 3027.85  18
  10  -4  -4 44389.2 3338.97   7
  10  -4  -4 44861.8 3293.12   6
  10  -4  -4 41137.5 2979.29   3
  10  -4  -4 46380.2 3156.25   5
  10   4  -2 58411.7 3639.72  18
  10  -4  -2 52917.9 3986.39   7
  10  -4  -2 51331.2 3584.07   3
  10   4   0 48810.8 3004.95  19
  10   4   0 44153.9 2929.46  18
  10  -4   0 37650.2 2839.72   2
  10   4   0 43618.5 2991.93  10
  10   4   2 37283.5 2564.57  19
  10   4   2 34299.7 2504.60  10
  10   4   4-68.0634 406.450  19
  10  -4   4-499.713 1117.96   6
  10   4   6 41461.4 2957.12  19
  10  -4   6 42725.6 3177.10   6
  10   4   6 45095.2 2940.91  20
  10  -4   8 11930.6 1277.32   6
  10  -4  10 30588.6 2156.65   6
  10   4  10 30600.4 2132.83  20
  10   4  12 2976.05 497.181  20
 -10  -4 -12 2159.21 409.911  22
  10   5 -17 29637.4 2049.61  18
  10  -5 -17 34814.0 2120.65   5
  10  -5 -15 16817.4 1291.93   5
  10   5 -15 14175.7 1143.50  11
  10  -5 -13 11014.0 938.132   3
  10   5 -13 9736.27 930.141  11
  10   5 -11 39245.0 2671.02  19
  10  -5 -11 44195.0 2778.02   3
  10   5  -9 70106.8 4414.91  19
  10   5  -7 25433.2 1914.88  19
  10   5  -7 26438.8 1957.65  18
  10  -5  -7 28862.7 2165.71   6
  10  -5  -7 27064.6 2090.76   5
  10   5  -5 36786.4 2660.79  18
  10  -5  -5 41242.5 2940.00   6
  10  -5  -5 40011.4 2701.18   3
  10  -5  -5 40674.1 2814.24   5
  10  -5  -3 6820.68 814.875   3
  10   5  -3 7071.70 783.156  18
  10   5  -1 24503.2 1770.10  19
  10   5  -1 22531.7 1695.64  18
  10   5   1 36358.7 2495.50  19
  10   5   3 30105.7 2048.04  19
  10  -5   3 26035.1 2278.45   6
  10   5   5 25763.8 1832.04  19
  10  -5   5 26942.6 2059.60   6
  10   5   5 24864.7 1797.83  20
  10  -5   7 36608.8 2465.46   6
  10   5   7 34393.8 2328.13  20
  10   5  11 5925.25 525.222  20
  10   6 -14 8844.24 697.473  18
  10   6 -12 10522.2 859.099  18
  10   6 -10 12555.4 931.830  19
  10   6 -10 11596.7 979.436  18
  10  -6 -10 12991.4 1101.71   5
  10   6  -8 10091.4 818.295  19
  10   6  -8 8936.74 828.004  18
  10   6  -6 7775.11 714.792  18
  10  -6  -6 6935.54 750.871   3
  10   6  -4 11435.4 916.730  18
  10   6  -2 6497.59 663.628  19
  10   6   0 22659.0 1597.59  19
  10   6   2 10866.7 891.879  19
  10   6   4 3906.04 478.533  20
  10   6   4 5117.19 493.857  19
  10   6   6 8434.58 675.948  20
  10   7  -5 729.852 187.054  19
  10   7  -3-121.988 149.339  19
  11   0 -23-131.675 321.899   4
  11   0 -23-471.819 424.387  12
  11   0 -21-57.8506 493.410   4
  11   0 -21-71.7677 470.170  12
  11   0 -21 52.8541 321.932  11
  11   0 -19-78.9041 574.994   4
  11   0 -19-279.536 584.003  12
  11   0 -19 153.245 418.458  11
  11   0 -17-218.202 683.958  12
  11   0 -17-285.965 514.405  11
  11   0 -15-117.585 694.896  12
  11   0 -15-212.924 529.558  11
  11   0 -13-66.7362 472.809  18
  11   0 -13-110.670 558.421  25
  11   0 -13-120.547 697.326  12
  11   0 -13 334.483 529.460  11
  11   0 -11 153.577 476.886  18
  11   0 -11-286.900 387.012   7
  11   0 -11-441.838 771.207   4
  11   0 -11-113.732 349.868  25
  11   0 -11 119.754 637.921  12
  11   0 -11-112.127 573.876  11
  11   0  -9 413.278 503.483  18
  11   0  -9 81.7269 412.420   7
  11   0  -9-107.434 721.525   4
  11   0  -9 229.968 339.771  25
  11   0  -9-350.753 668.962  12
  11   0  -9 110.368 532.527  11
  11   0  -7 85.4537 550.300  18
  11   0  -7 89.4286 438.211   7
  11   0  -7-103.223 693.255   4
  11   0  -7-231.770 609.319  25
  11   0  -7-227.055 604.727  12
  11   0  -7-107.444 534.386  11
  11   0  -5 435.452 580.150  18
  11   0  -5 287.167 476.058   7
  11   0  -5-296.708 690.477   4
  11   0  -5 220.503 587.249  12
  11   0  -5-208.892 479.730  11
  11   0  -5-87.9242 670.744  10
  11   0  -3-94.8543 626.671   4
  11   0  -3 322.976 550.947  12
  11   0  -3-88.5054 608.603  10
  11   0  -1 200.637 468.700   7
  11   0  -1 182.028 672.303   4
  11   0  -1-335.996 992.741  24
  11   0  -1 164.677 639.837  20
  11   0   1-261.344 565.868   4
  11   0   1-299.359 517.707   7
  11   0   1 690.898 1102.43  24
  11   0   1 550.185 695.149  20
  11   0   3 247.089 570.749   4
  11   0   3-290.655 502.699   7
  11   0   3 353.480 1044.40  24
  11   0   3-91.0444 626.099  10
  11   0   3-593.913 759.865  20
  11   0   5 90.8042 483.688   7
  11   0   5 100.673 782.277  20
  11   0   7-80.2964 416.605   7
  11   0   9 248.720 363.867   7
  11   0  11 744.581 689.321  14
  11   0  13 51.0987 542.603  14
  11   0  15-27.4349 380.197  14
  11   1 -24 15561.1 1182.04   4
  11   1 -24 18936.8 1226.64  12
  11  -1 -24 18999.5 1235.03  12
  11   1 -22 641.908 451.169  12
  11  -1 -22 492.757 466.398  12
  11   1 -22 865.584 335.662  11
  11  -1 -20 12418.0 1176.52   4
  11   1 -20 12714.4 1258.67  12
  11  -1 -20 13679.1 1304.61  12
  11  -1 -18 23404.6 1880.01   4
  11   1 -18 19839.7 1858.26  12
  11  -1 -18 22501.1 1954.20  12
  11   1 -16 4687.56 610.233  18
  11  -1 -16 4295.44 913.793   4
  11   1 -16 3785.81 919.380   4
  11   1 -16 3785.25 911.724  12
  11  -1 -16 4471.76 1000.95  12
  11  -1 -16 4757.50 768.443  11
  11   1 -14 38999.6 2715.36  18
  11  -1 -14 39809.8 3020.39   4
  11   1 -14 36795.0 2960.93   4
  11   1 -14 40161.3 3050.40  12
  11  -1 -14 42332.9 3085.59  12
  11  -1 -14 37352.6 2879.55  11
  11   1 -12 896.695 532.718  18
  11   1 -12 1181.87 368.523   7
  11   1 -12 425.294 739.101   4
  11  -1 -12 1302.28 493.360  25
  11   1 -12 1309.93 478.428  25
  11   1 -12 808.675 712.995  12
  11  -1 -12 359.145 717.196  12
  11  -1 -12 896.187 526.887  11
  11   1 -10 105205. 6466.91  18
  11  -1 -10 97750.0 6432.07   7
  11   1 -10 108900. 6641.19   4
  11  -1 -10 107099. 6655.22  25
  11   1 -10 99472.3 6614.20  25
  11   1 -10 101027. 6664.62  12
  11  -1 -10 107161. 6728.22  12
  11  -1 -10 108192. 6621.30  11
  11  -1 -10 91144.1 6382.34  10
  11   1  -8 26628.3 1957.99  19
  11   1  -8 28681.1 2122.20  18
  11   1  -8 26406.5 2207.10   4
  11  -1  -8 26662.6 2114.91   7
  11  -1  -8 26465.0 2198.37  25
  11   1  -8 27176.1 2206.71  25
  11   1  -8 26207.9 2233.11  12
  11  -1  -8 25728.5 2255.66  12
  11  -1  -8 24186.1 2131.88  11
  11  -1  -8 26522.6 2083.32  10
  11   1  -6 742.964 444.173  19
  11  -1  -6 505.279 545.606   7
  11  -1  -6 416.575 694.125   4
  11   1  -6 283.898 646.112   4
  11  -1  -6 736.277 699.662   6
  11   1  -6-216.973 768.947  12
  11  -1  -6 222.448 799.666  12
  11  -1  -6 388.675 469.382  11
  11  -1  -6 162.920 594.064  10
  11   1  -4 46621.8 3116.53  19
  11  -1  -4 45189.9 3257.74   4
  11   1  -4 42916.6 3155.58   4
  11  -1  -4 40202.1 3205.42   7
  11   1  -4 47754.9 3305.03  12
  11  -1  -4 40003.9 3205.47  12
  11   1  -4 45866.5 3267.49  11
  11  -1  -4 44747.3 3153.98  10
  11   1  -2 24887.1 2025.14  19
  11  -1  -2 27419.6 2173.63   4
  11   1  -2 25911.0 2027.93  18
  11   1  -2 24544.5 2026.38   4
  11  -1  -2 25317.3 2062.16  10
  11   1  -2 22806.5 1917.64  20
  11   1   0 700.488 645.135  20
  11   1   0 1573.74 657.352  19
  11  -1   0 648.552 570.038   7
  11  -1   0 952.993 768.086   4
  11   1   0 783.364 595.505   4
  11  -1   0-334.847 1212.48  24
  11   1   0 334.140 1140.82  24
  11  -1   0 1155.40 687.863  10
  11   1   0 357.621 657.459  10
  11   1   2 9827.98 1148.79  20
  11  -1   2 7483.80 1109.58   4
  11  -1   2 9738.11 1181.24   7
  11  -1   2 9987.23 1971.31  24
  11   1   2 10597.2 2000.69  24
  11   1   2 7622.12 1105.63  10
  11  -1   4 70706.6 4502.74   7
  11   1   4 63593.9 4357.41   7
  11   1   4 61607.4 4403.45  10
  11   1   4 66855.0 4453.69  20
  11  -1   6 12750.5 1253.99   7
  11   1   6 10513.2 1117.61   7
  11   1   6 10277.1 1295.81  20
  11  -1   8 9588.34 1041.49   7
  11   1   8 10993.0 1041.87   7
  11  -1  10 23919.2 1928.05  14
  11   1  10 21183.5 1873.62  20
  11  -1  12 1032.40 606.307  14
  11   1  12-326.188 567.940  14
  11  -1  12-49.5694 588.914   6
  11  -1  14 9529.87 911.793  14
  11   1  14 9426.30 882.354  14
  11   2 -21 20727.6 1628.37   4
  11   2 -21 20804.1 1555.84  12
  11  -2 -21 21494.3 1581.62  12
  11   2 -19 31513.8 2402.03   4
  11   2 -19 33975.7 2367.21  12
  11  -2 -19 31003.5 2367.08  12
  11   2 -17 37284.0 2637.16  18
  11  -2 -17 45027.6 2890.52   4
  11   2 -17 39063.7 2915.75   4
  11   2 -17 38941.4 2919.51  12
  11  -2 -17 42230.9 2994.98  12
  11   2 -15 36386.4 2468.64  18
  11  -2 -15 34449.9 2667.07   4
  11   2 -15 34920.5 2684.89   4
  11   2 -15 34821.7 2702.21  12
  11  -2 -15 34964.2 2737.86  12
  11  -2 -15 34349.9 2483.00   5
  11   2 -13 73224.5 4757.18  18
  11  -2 -13 76712.9 4984.09   4
  11   2 -13 72539.4 4925.77   4
  11   2 -13 74164.4 4964.30  12
  11  -2 -13 74478.2 5020.53  12
  11  -2 -13 67577.2 4750.77   5
  11   2 -13 81662.4 5085.67  11
  11   2 -11 464.108 471.510  18
  11  -2 -11 72.6211 377.219   7
  11  -2 -11 935.882 832.202   4
  11  -2 -11 197.115 315.074  25
  11   2 -11 197.395 304.084  25
  11   2 -11 1360.30 668.117  12
  11  -2 -11 549.628 615.080  12
  11   2 -11 790.465 601.762  11
  11  -2 -11 393.888 736.262   5
  11   2  -9 71462.1 4561.20  19
  11  -2  -9 71009.5 4870.41   4
  11  -2  -9 73963.0 4772.59   7
  11   2  -9 79716.9 4852.18   4
  11  -2  -9 70404.4 4800.78  25
  11   2  -9 71816.2 4811.66  25
  11   2  -9 73024.3 4871.89  12
  11  -2  -9 75849.4 4924.69  12
  11  -2  -9 65239.7 4698.77   5
  11   2  -9 68698.7 4871.84  11
  11   2  -7 18174.7 1477.20  19
  11  -2  -7 18594.3 1774.18   4
  11   2  -7 18729.6 1662.47   4
  11  -2  -7 18357.2 1651.26   7
  11  -2  -7 16264.5 1576.61   6
  11  -2  -7 18561.8 1674.57  25
  11   2  -7 17126.6 1620.88  25
  11   2  -7 17931.8 1691.33  12
  11  -2  -7 16102.5 1685.11  12
  11   2  -7 20795.0 1792.30  11
  11   2  -5 121248. 7184.27  19
  11   2  -5 113942. 7214.37  18
  11   2  -5 116692. 7233.65   4
  11  -2  -5 116968. 7408.95   7
  11  -2  -5 114649. 7270.07   6
  11   2  -5 115912. 7348.39  12
  11  -2  -5 107460. 7337.57  12
  11   2  -5 118802. 7388.46  11
  11  -2  -5 109217. 7189.35  10
  11   2  -3 113762. 6617.83  19
  11   2  -3 108011. 6602.53  18
  11  -2  -3 91189.5 6723.36   7
  11  -2  -3 100586. 6678.52   6
  11   2  -1 23591.2 1896.59  19
  11  -2  -1 23841.7 2056.06   4
  11   2  -1 23400.5 1876.47  18
  11  -2  -1 23160.7 1937.11  14
  11  -2  -1 21914.7 2074.22   6
  11   2  -1 23515.3 1957.19  10
  11   2  -1 21945.2 1792.79  20
  11  -2   1 16188.2 1667.85   4
  11  -2   1 19438.6 1732.42   7
  11  -2   1 15044.4 1660.44  14
  11  -2   1 13943.1 2322.91  24
  11   2   1 17845.9 2493.66  24
  11   2   1 19701.6 1667.59  10
  11   2   1 17587.7 1514.94  20
  11   2   3 13784.7 1382.57  20
  11   2   3 15949.4 1470.52  19
  11  -2   3 14610.8 1486.99   7
  11  -2   3 13460.3 1569.90  14
  11   2   3 15658.0 1468.79  10
  11  -2   5 127980. 7925.42   7
  11   2   5 113901. 7728.78   7
  11  -2   5 135632. 7995.22  14
  11   2   5 128766. 7823.13  20
  11  -2   7 9244.60 1091.10   7
  11   2   7 10737.1 1008.70   7
  11  -2   7 10790.7 1370.43   6
  11  -2   9 30685.9 2383.13   6
  11  -2  11 3972.65 789.683  14
  11  -2  11 3013.75 776.737   6
  11   2  11 3765.46 712.315  20
  11   2  13 35834.4 2419.74  14
  11   2  13 38017.1 2481.40  20
  11   3 -22 31687.4 2027.13   4
  11   3 -22 31932.2 2046.60  11
  11   3 -20 21497.0 1577.45   4
  11   3 -20 21079.5 1605.28  11
  11   3 -18 12253.0 1183.62   4
  11   3 -18 12565.2 1065.89  12
  11   3 -18 14598.3 1277.96  11
  11   3 -16 39030.4 2554.98  18
  11   3 -16 35341.4 2684.54   4
  11   3 -16 36718.3 2637.93  12
  11  -3 -16 40582.4 2615.68   5
  11   3 -16 36898.8 2793.06  11
  11  -3 -14 20190.8 1693.40   4
  11   3 -14 19609.2 1594.09  18
  11   3 -14 18405.6 1699.59   4
  11   3 -14 20256.7 1688.06  12
  11  -3 -14 21767.0 1743.17  12
  11  -3 -14 23205.5 1727.09   5
  11   3 -14 20549.4 1832.31  11
  11  -3 -12 16458.2 1656.29   4
  11   3 -12 20946.2 1601.73  18
  11   3 -12 18625.3 1653.71   4
  11   3 -12 19619.0 1651.26  12
  11  -3 -12 18727.1 1678.38  12
  11   3 -12 20353.7 1783.61  11
  11  -3 -12 17728.1 1654.76   5
  11   3 -10 45310.8 2907.69  19
  11  -3 -10 40659.8 3134.19   4
  11  -3 -10 40158.3 3054.07   7
  11   3 -10 45943.7 3113.66   4
  11   3 -10 46224.7 3148.22  12
  11  -3 -10 42244.5 3137.05  12
  11  -3 -10 44768.8 3128.23   5
  11   3 -10 45929.5 3240.69  11
  11   3  -8 53273.5 3299.74  19
  11  -3  -8 54234.5 3566.98   4
  11   3  -8 48501.0 3372.99  18
  11  -3  -8 53039.8 3544.29   7
  11  -3  -8 44787.4 3386.45   6
  11  -3  -8 45584.0 3389.62  25
  11   3  -8 48929.1 3398.55  25
  11   3  -8 48714.3 3446.53  12
  11  -3  -8 53288.0 3509.30  12
  11  -3  -8 47550.6 3459.60   5
  11   3  -8 49446.0 3537.49  11
  11   3  -6 86627.7 5434.09  19
  11  -3  -6 86895.8 5628.76   4
  11   3  -6 87653.3 5504.42  18
  11  -3  -6 94746.7 5749.05   7
  11  -3  -6 81526.7 5560.45   6
  11  -3  -6 81282.7 5534.82  25
  11   3  -6 81995.2 5523.56  25
  11   3  -6 88970.5 5658.27  11
  11   3  -4 8544.11 883.440  19
  11   3  -4 7559.65 898.681  18
  11  -3  -4 5929.69 974.088   7
  11  -3  -4 8301.36 1096.43   4
  11  -3  -4 4019.76 857.055  25
  11   3  -4 5349.23 841.110  25
  11  -3  -4 7049.13 1148.48   6
  11  -3  -2 29066.5 2346.88   4
  11   3  -2 31549.1 2224.69  19
  11   3  -2 27680.1 2187.16  18
  11  -3  -2 29808.2 2454.99   6
  11   3  -2 29961.6 2284.20  10
  11   3  -2 27315.6 2049.85  20
  11   3   0 17578.3 1501.44  18
  11  -3   0 19600.0 1691.09  14
  11   3   0 16233.8 1538.21  10
  11   3   0 16456.0 1411.75  20
  11   3   2 42065.7 2897.59  19
  11  -3   2 45432.7 3152.45   7
  11  -3   2 37659.5 3018.61  14
  11   3   2 41231.8 2886.05  10
  11   3   2 38836.1 2812.87  20
  11   3   4 47875.5 3283.75  19
  11  -3   4 50128.0 3433.80   7
  11  -3   4 43394.9 3406.20  14
  11  -3   4 43785.6 3467.65   6
  11   3   4 46709.9 3208.87  10
  11   3   4 49956.2 3229.91  20
  11   3   6 27121.1 2118.51   7
  11  -3   6 33709.9 2501.43  14
  11  -3   6 31507.6 2459.20   6
  11   3   6 32257.8 2273.04  20
  11  -3   8 41201.9 2932.60   6
  11  -3  10 14547.4 1310.11   6
  11   3  12 10280.6 908.554  20
  11   4 -19 264.365 236.311  11
  11   4 -17 15159.9 1092.62  18
  11   4 -17 13811.9 1119.80   4
  11  -4 -17 15655.1 1159.21   5
  11   4 -17 13102.4 1175.28  11
  11   4 -15 14390.0 1120.11  18
  11   4 -15 12227.6 1128.53   4
  11  -4 -15 13835.8 1201.09   5
  11   4 -15 14125.1 1233.95  11
  11   4 -13 222.119 442.208  11
  11  -4 -13 184.947 611.053   5
  11   4 -11 5541.21 582.686  19
  11   4 -11 4468.87 762.910  11
  11  -4 -11 4419.36 882.853   5
  11   4  -9 3197.49 479.233  19
  11   4  -9 2105.26 581.989  18
  11  -4  -9 1841.62 618.081   4
  11   4  -9 2305.04 577.251  11
  11  -4  -7 30333.2 2309.70   4
  11   4  -7 31351.6 2158.94  19
  11   4  -7 29348.8 2203.56  18
  11  -4  -7 30390.9 2354.17   6
  11   4  -7 30316.8 2278.54  11
  11   4  -5 14307.1 1210.68  19
  11   4  -5 13158.1 1245.51  18
  11  -4  -5 13534.3 1496.02   6
  11  -4  -5 13838.8 1371.51   4
  11   4  -3 11227.8 1089.35  18
  11  -4  -3 11558.3 1433.00   6
  11   4  -1 1344.12 495.096  18
  11   4  -1 1475.54 579.618  10
  11   4   1 3945.43 641.450  20
  11   4   1 3270.05 633.787  19
  11   4   1 4006.71 681.155  10
  11   4   3 18356.6 1458.40  19
  11  -4   3 16536.1 1734.60   6
  11   4   3 16429.1 1376.10  20
  11   4   5 2863.26 561.436  20
  11   4   5 1249.96 490.537  19
  11  -4   5 2481.99 873.365   6
  11  -4   7 8239.53 1049.41   6
  11   4   7 9160.65 898.719  20
  11  -4   9 11138.7 1014.47   6
  11   5 -16 863.396 252.209  18
  11  -5 -14 1887.29 529.764   5
  11   5 -12 304.698 344.743  18
  11   5 -10 3278.06 427.155  19
  11   5 -10 4014.20 575.390  18
  11   5  -8 832.520 325.902  19
  11   5  -8 401.322 394.005  18
  11   5  -6 145.221 317.270  19
  11   5  -6 49.7305 369.891  18
  11  -5  -6 740.285 729.130   6
  11   5  -4-93.6420 395.403  18
  11  -5  -4-487.314 884.717   6
  11   5  -4-96.7511 542.744  10
  11   5  -2 3616.70 498.102  18
  11   5  -2 2228.28 477.060  10
  11   5   0 756.018 379.765  19
  11   5   2-144.067 345.263  19
  11  -5   2-343.856 748.924   6
  11   5   4 1515.98 415.093  20
  11   5   4 983.699 357.710  19
  11  -5   4 1734.40 680.606   6
  11   5   6-450.662 354.754  20
  11  -5   6-118.492 521.212   6
  11   5   8-319.385 268.425  20
 -11  -5  -8-68.5888 246.898  22
  11   6 -13 16862.1 1095.86  18
  11   6 -11 998.647 242.270  18
  11   6  -9 2228.31 303.729  19
  11   6  -9 2090.02 328.947  18
  11   6  -7 5478.23 517.571  19
  11   6  -7 5400.97 518.245  18
  11   6  -3 17963.9 1274.10  19
  11   6  -1 8259.21 703.315  19
  11   6   1 7385.62 629.782  19
  12   0 -22 16190.2 1217.70   4
  12   0 -22 17964.0 1274.53  12
  12   0 -20 6298.75 749.981   4
  12   0 -20 5830.84 745.709  12
  12   0 -18 88747.4 5582.45  12
  12   0 -18 84600.2 5463.85  11
  12   0 -16 71945.0 4802.85  12
  12   0 -16 70383.3 4687.49  11
  12   0 -14 35707.1 2602.60  12
  12   0 -14 33405.5 2488.36  11
  12   0 -14 28889.3 2268.74  10
  12   0 -12 11850.3 1063.89   7
  12   0 -12 13238.0 1435.37   4
  12   0 -12 10073.6 1221.53  25
  12   0 -12 15090.5 1455.11  12
  12   0 -12 13675.2 1364.81  11
  12   0 -12 9441.84 1136.08  10
  12   0 -10 1161.17 450.924   7
  12   0 -10 310.174 795.413   4
  12   0 -10 875.498 399.535  25
  12   0 -10 1117.48 676.025  12
  12   0 -10 831.765 541.997  11
  12   0 -10 1040.74 616.809  10
  12   0  -8 189006. 11267.3   4
  12   0  -8 186076. 11167.2   7
  12   0  -8 178476. 11276.8  25
  12   0  -8 187859. 11325.7  12
  12   0  -8 178943. 11234.7  11
  12   0  -8 173589. 11115.6  10
  12   0  -6 65298.1 4220.93   4
  12   0  -6 56877.8 4104.74   7
  12   0  -6 59350.7 4207.40  25
  12   0  -6 59121.4 4226.90  12
  12   0  -6 61717.9 4108.85  10
  12   0  -4 38564.1 2820.86   4
  12   0  -4 34918.0 2794.26   7
  12   0  -4 38663.9 2790.51  10
  12   0  -2 103921. 6842.11   4
  12   0  -2 111015. 6869.44  10
  12   0   0 17756.5 1679.44   4
  12   0   0 20166.1 1757.66   7
  12   0   2 24445.3 2065.59   4
  12   0   2 28829.7 2198.47   7
  12   0   4 37858.0 2788.41   7
  12   0   6 18631.1 1565.35   7
  12   0   8 29128.6 2073.96   7
  12   0  12 47099.8 2906.14  14
  12   0  12 42326.4 2854.43   6
  12   1 -23 150.229 182.121   4
  12   1 -21 11520.5 956.936  12
  12  -1 -21 12123.4 987.508  12
  12   1 -21 9585.62 891.249  11
  12  -1 -19 27376.4 1873.67   4
  12   1 -19 24190.9 1882.06  12
  12  -1 -19 25306.1 1913.84  12
  12   1 -19 22534.3 1837.54  11
  12  -1 -17 26083.6 1939.56   4
  12   1 -17 23689.1 1926.71   4
  12   1 -17 22932.9 1945.04  12
  12  -1 -17 19927.4 1903.41  12
  12   1 -17 24300.9 1915.27  11
  12   1 -15 24340.3 1721.51  18
  12  -1 -15 24301.3 1995.78   4
  12   1 -15 21259.8 1936.05   4
  12   1 -15 22724.2 1955.87  12
  12  -1 -15 24908.6 2020.93  12
  12  -1 -15 21027.0 1801.00  11
  12   1 -15 23365.6 1946.40  11
  12   1 -13 31863.9 2339.43  18
  12   1 -13 34131.0 2550.74   4
  12   1 -13 31610.8 2534.86  12
  12  -1 -13 35535.1 2643.92  12
  12  -1 -13 30018.4 2430.63  11
  12   1 -13 34110.2 2575.43  11
  12   1 -11 38009.2 2731.05  18
  12  -1 -11 37247.3 2692.03   7
  12   1 -11 39981.8 2903.44   4
  12   1 -11 34947.7 2635.71   7
  12  -1 -11 37184.4 2847.99  25
  12   1 -11 38025.9 2868.11  25
  12   1 -11 44221.2 2985.19  12
  12  -1 -11 43294.4 3005.55  12
  12  -1 -11 41513.3 2867.39  11
  12  -1 -11 36247.7 2645.08  10
  12   1  -9 5952.37 869.904  18
  12  -1  -9 5733.43 832.840   7
  12   1  -9 6011.79 795.330   7
  12   1  -9 5063.79 942.659   4
  12  -1  -9 5867.60 854.975  25
  12   1  -9 5898.53 848.956  25
  12   1  -9 6929.21 1029.92  12
  12  -1  -9 4186.73 908.157  12
  12  -1  -9 7259.99 958.475  11
  12  -1  -9 6520.19 871.628  10
  12   1  -7 76471.6 4862.17  19
  12  -1  -7 78982.6 5109.23   4
  12   1  -7 75023.4 4998.10   4
  12  -1  -7 78547.7 5050.52   7
  12  -1  -7 75066.5 5074.35  25
  12   1  -7 79791.2 5113.52  25
  12   1  -7 72885.9 5062.78  12
  12  -1  -7 77121.3 5114.73  12
  12  -1  -7 69024.6 4885.22  10
  12   1  -5 2615.22 623.680  19
  12  -1  -5 2550.19 693.666   7
  12  -1  -5 3110.53 851.593   4
  12   1  -5 3942.95 770.398   4
  12  -1  -5 2513.19 773.962   6
  12  -1  -5 3312.47 789.358  10
  12   1  -3 39569.6 2766.27  19
  12  -1  -3 35554.1 2780.93   4
  12   1  -3 34613.2 2667.96   4
  12  -1  -3 37088.7 2751.07  10
  12  -1  -1 32346.0 2660.95   4
  12   1  -1 36498.8 2585.97   4
  12   1  -1 35050.2 2627.39   7
  12  -1  -1 31798.8 2529.63  14
  12  -1  -1 36877.1 2677.56  10
  12   1  -1 37773.6 2661.60  10
  12   1  -1 33426.7 2527.53  20
  12   1   1 24025.0 2077.43   4
  12  -1   1 25981.9 2243.19   4
  12  -1   1 29806.7 2320.32   7
  12   1   1 29291.8 2249.99   7
  12  -1   1 27317.5 2211.53  14
  12   1   1 30314.9 2274.22  10
  12   1   1 30578.2 2238.40  20
  12  -1   3 14458.7 1368.07   7
  12   1   3 12686.5 1243.91   7
  12  -1   3 11870.8 1344.22  14
  12   1   3 10757.8 1274.77  10
  12   1   3 11449.1 1283.84  20
  12  -1   5 18044.9 1581.73   7
  12   1   5 16627.8 1503.93   7
  12  -1   5 18315.2 1690.94  14
  12   1   5 18582.9 1658.31  20
  12  -1   7 47643.9 3382.79   7
  12   1   7 50889.6 3350.09   7
  12   1   7 54087.5 3536.77  20
  12  -1   9 6705.04 977.100   6
  12  -1  11 19860.7 1510.32  14
  12   1  11 18523.4 1457.25  14
  12  -1  11 18712.6 1465.95   6
  12   1  13 2966.33 420.807  14
  12   2 -22 279.510 220.710   4
  12   2 -22 190.498 169.203  11
  12   2 -20 12304.0 1005.15   4
  12   2 -20 10110.8 894.569  12
  12  -2 -20 11700.2 939.749  12
  12   2 -18 2683.83 603.710   4
  12   2 -18 1911.79 539.477  12
  12  -2 -18 1897.39 518.253  12
  12   2 -16 837.265 388.908  18
  12  -2 -16 134.096 531.742   4
  12   2 -16 797.301 564.550   4
  12   2 -16 592.805 491.095  12
  12  -2 -16 312.870 478.005  12
  12   2 -16 1394.88 565.555  11
  12   2 -14 6786.58 772.821  18
  12  -2 -14 4812.55 872.861   4
  12   2 -14 6331.71 916.759   4
  12   2 -14 5478.31 872.678  12
  12  -2 -14 6249.90 925.898  12
  12   2 -14 6003.72 878.892  11
  12   2 -12 135.840 495.235  18
  12   2 -12 322.288 307.791   7
  12  -2 -12-737.987 947.571   4
  12   2 -12 500.461 616.330   4
  12   2 -12 181.352 604.266  12
  12  -2 -12 672.196 567.690  12
  12   2 -12 689.187 594.019  11
  12   2 -10 4931.49 744.710  18
  12  -2 -10 3834.11 645.641   7
  12  -2 -10 5344.66 952.286   4
  12   2 -10 3257.73 756.819   4
  12  -2 -10 3586.84 632.158  25
  12   2 -10 3869.89 684.713  25
  12   2 -10 4296.38 783.252  12
  12  -2 -10 4235.46 817.967  12
  12   2 -10 3842.03 796.917  11
  12   2  -8 1111.60 560.405  19
  12  -2  -8 3455.89 668.697   7
  12   2  -8 3622.22 762.141   4
  12  -2  -8 2885.33 579.860  25
  12   2  -8 2405.84 538.005  25
  12   2  -8 2352.40 700.112  12
  12  -2  -8 2268.13 741.987  12
  12   2  -8 2529.81 715.269  11
  12   2  -6 18773.0 1549.91  19
  12   2  -6 21880.5 1693.88  18
  12   2  -6 18605.6 1619.00   4
  12  -2  -6 20903.8 1796.28   7
  12  -2  -6 19621.7 1714.25   6
  12  -2  -6 16883.9 1646.29  25
  12   2  -6 18348.0 1681.59  25
  12   2  -6 17601.4 1688.41  11
  12   2  -4 16952.1 1509.19  19
  12   2  -4 19804.9 1611.74  18
  12   2  -4 18039.1 1515.24   4
  12  -2  -4 17546.6 1710.16   7
  12  -2  -4 17238.2 1686.08   6
  12  -2  -4 15572.8 1592.95  25
  12   2  -4 17527.8 1648.65  25
  12   2  -4 18706.7 1665.02  10
  12   2  -2 1637.99 547.009  19
  12  -2  -2 1413.29 783.250   4
  12  -2  -2 1279.06 902.234   6
  12   2  -2 1255.13 674.288  10
  12   2  -2 1257.78 506.084  20
  12   2   0 11814.3 1208.14  19
  12  -2   0 11101.8 1313.62   7
  12  -2   0 10741.8 1303.36   4
  12  -2   0 10087.9 1225.12  14
  12  -2   0 10338.5 1408.61   6
  12   2   0 10822.8 1205.37  10
  12   2   0 13045.3 1203.65  20
  12  -2   2 508.541 520.786   7
  12  -2   2-84.9105 724.422  14
  12   2   2 377.779 583.816  10
  12   2   2 280.053 603.349  20
  12  -2   4 1081.40 542.458   7
  12   2   4 1484.09 475.824   7
  12  -2   4 924.194 797.742  14
  12   2   4 983.542 626.529  20
  12  -2   6 5724.74 758.290   7
  12   2   6 4010.01 602.657   7
  12  -2   6 4893.84 945.302  14
  12  -2   6 3935.23 1005.06   6
  12   2   6 4117.51 807.644  20
  12  -2   8 187.811 710.457   6
  12  -2  10 4841.00 748.765   6
  12   2  12 3847.42 480.581  14
  12   3 -19 3199.93 462.916   4
  12   3 -19 3568.49 477.147  11
  12   3 -17 6530.64 756.151   4
  12   3 -17 6477.38 761.183  11
  12   3 -15 1537.37 413.993  18
  12   3 -15 1132.73 493.626   4
  12   3 -15 636.081 379.989  12
  12   3 -15 720.739 467.673  11
  12   3 -13 5660.49 704.989  18
  12  -3 -13 6218.75 813.636   4
  12   3 -13 5300.24 741.572   4
  12   3 -13 3000.57 732.349  12
  12   3 -13 5482.51 802.318  11
  12   3 -11 12127.4 1167.65   4
  12  -3 -11 12056.5 1235.98   4
  12   3 -11 12054.7 1232.78  11
  12   3  -9 50.9172 322.104  19
  12  -3  -9-75.0466 470.383   7
  12  -3  -9-83.5803 629.600   4
  12   3  -9 611.217 488.375  11
  12   3  -7 46019.6 3113.50  19
  12  -3  -7 50103.6 3357.12   4
  12   3  -7 50790.7 3229.83  18
  12  -3  -7 48901.1 3350.73   7
  12  -3  -7 44963.5 3213.74   6
  12  -3  -7 45131.1 3208.83  25
  12   3  -7 44515.7 3180.92  25
  12   3  -7 47764.7 3307.62  11
  12   3  -5 5784.31 780.062  19
  12   3  -5 5908.64 817.050  18
  12  -3  -5 6304.78 960.428   7
  12  -3  -5 7644.88 1022.81   4
  12  -3  -5 6683.09 1033.89   6
  12  -3  -5 4441.62 722.567  25
  12   3  -5 4285.21 709.142  25
  12   3  -3 3203.21 599.183  19
  12   3  -3 3296.35 665.178  18
  12  -3  -3 3596.43 809.098   7
  12  -3  -3 794.747 629.354  25
  12   3  -3 1476.35 579.443  25
  12  -3  -3 5271.55 1026.97   6
  12   3  -3 4398.64 781.147  10
  12   3  -1 7340.18 871.683  25
  12  -3  -1 5719.30 792.762  25
  12  -3  -1 6207.87 1173.82   6
  12  -3   1 14854.9 1423.38   7
  12   3   1 12796.3 1226.35  10
  12   3   1 12058.8 1152.31  20
  12   3   3 1512.29 588.539  20
  12   3   3 2121.06 553.510  19
  12  -3   3 2933.30 646.373   7
  12   3   5 970.363 521.087  20
  12   3   5 810.352 347.274   7
  12  -3   5 1696.78 822.245   6
  12  -3   7 23116.2 1829.80   6
  12   3   7 23245.8 1728.82  20
  12  -3   9 938.055 547.711   6
  12   3  11 1441.36 307.095  14
  12   4 -16 27735.2 1723.72  18
  12   4 -16 24022.0 1755.34  11
  12   4 -14 15104.2 1213.93  11
  12   4 -12 4810.63 634.596  11
  12   4 -10 12926.1 1119.53  18
  12   4  -8 25718.0 1742.76  19
  12   4  -8 23225.3 1792.62  18
  12   4  -6 58488.1 3738.85  19
  12   4  -6 59018.5 3784.89  18
  12  -4  -6 57642.0 3872.81   6
  12   4  -4 27762.9 2104.38  19
  12   4  -4 30390.6 2127.41  18
  12  -4  -4 30597.7 2351.82   6
  12   4  -4 32001.1 2184.36  10
  12  -4  -2 5559.21 1026.90   6
  12   4  -2 4117.46 678.191  10
  12   4   0 36361.4 2458.94  10
  12   4   2 9582.99 937.818  19
  12   4   4 20689.4 1563.09   7
  12   4   4 22719.0 1612.29  20
  12  -4   6 13596.7 1193.73   6
  12   4   6 13580.4 1071.69  20
  12  -4   8 2345.33 525.043   6
  12   4   8 2306.11 375.875  20
  12   5 -15 14749.6 999.702  10
  12   5 -11 47656.7 3000.07  18
  12   5  -9 10902.0 935.847  18
  12   5  -9 12716.7 995.061  10
  12   5  -7 13925.6 1103.99  19
  12   5  -7 15832.5 1154.42  18
  12   5  -7 15621.7 1178.93  10
  12   5  -5 22975.2 1639.53  19
  12   5  -5 23851.4 1636.99  18
  12   5  -5 24329.1 1649.99  10
  12  -5  -3 21563.9 1693.94   6
  12   5  -3 21456.5 1468.11  10
  12   5  -1 17729.8 1309.63  19
  12   5   1 24636.5 1704.11  19
  12   5   3 12022.1 902.694   7
  12  -5   3 15394.2 1134.11   6
  13   0 -21-162.512 236.894   4
  13   0 -21-89.0164 220.742  12
  13   0 -19-404.801 427.880  12
  13   0 -17-135.551 432.635  12
  13   0 -17 261.268 324.525  11
  13   0 -15-725.810 691.446  12
  13   0 -15 68.3048 395.446  11
  13   0 -13 501.099 616.955   4
  13   0 -13-89.7659 552.174  12
  13   0 -13 158.405 427.340  11
  13   0 -11-122.058 337.391   7
  13   0 -11 88.2811 629.996   4
  13   0 -11-185.987 286.040  25
  13   0 -11-379.652 611.204  12
  13   0 -11 172.293 464.736  11
  13   0 -11 64.1310 530.349  10
  13   0  -9 303.411 398.812   7
  13   0  -9-89.7301 684.518   4
  13   0  -9 98.2740 313.626  25
  13   0  -9-780.344 715.671  12
  13   0  -9 72.4732 566.526  10
  13   0  -7 437.091 441.424   7
  13   0  -7-177.091 613.769   4
  13   0  -7 407.404 368.944  25
  13   0  -7 155.315 618.027  10
  13   0  -5-189.941 479.209   7
  13   0  -5-85.2894 595.435   4
  13   0  -5 312.325 355.181  25
  13   0  -5-241.083 573.450  10
  13   0  -3 402.152 621.926   4
  13   0  -3 651.285 659.413  10
  13   0  -1 221.985 582.185   4
  13   0  -1 473.501 542.182   7
  13   0   1-267.984 600.108   7
  13   0   3-633.928 488.754   7
  13   0   5 194.598 371.240   7
  13   0   5 63.8572 611.426  14
  13   0   7 263.592 318.310   7
  13   0   9-490.154 521.020   6
  13  -1 -20 4774.33 484.499   4
  13   1 -20 4723.49 517.584  12
  13  -1 -20 4782.44 526.160  12
  13   1 -20 4919.44 484.356  11
  13  -1 -18 602.129 416.923   4
  13   1 -18-151.596 588.300   4
  13   1 -18 213.232 429.627  12
  13  -1 -18 440.096 417.750  12
  13   1 -18 837.521 354.902  11
  13  -1 -16 17174.8 1461.80   4
  13   1 -16 16824.4 1453.68   4
  13   1 -16 17485.0 1468.65  12
  13  -1 -16 19133.1 1517.89  12
  13   1 -16 16387.0 1431.55  11
  13   1 -14 25560.1 1962.45   4
  13   1 -14 24490.8 1953.77  12
  13  -1 -14 24719.7 1983.26  12
  13   1 -14 23457.4 1904.64  11
  13   1 -14 23316.1 1783.96  10
  13   1 -12 26423.6 1940.95   4
  13   1 -12 22567.5 1877.55  12
  13  -1 -12 25023.3 1968.33  12
  13   1 -12 21228.3 1868.25  11
  13   1 -12 20915.5 1764.80  10
  13  -1 -10 10129.8 1031.56   7
  13   1 -10 9629.88 982.801   7
  13   1 -10 10564.7 1162.57   4
  13  -1 -10 10640.9 1107.21  25
  13   1 -10 11052.3 1124.13  25
  13   1 -10 11968.8 1232.80  12
  13  -1 -10 9959.86 1158.14  12
  13   1 -10 10782.8 1156.22  10
  13  -1  -8 2148.01 553.040   7
  13   1  -8 2745.35 546.408   7
  13  -1  -8 4109.70 844.639   4
  13   1  -8 3374.53 759.764   4
  13  -1  -8 2291.83 522.733  25
  13   1  -8 2393.96 572.694  25
  13  -1  -8 3446.58 696.275  10
  13   1  -8 4577.25 775.478  10
  13  -1  -6 15247.2 1546.10   4
  13   1  -6 17867.7 1520.87   4
  13  -1  -6 16493.6 1520.39   7
  13   1  -6 15955.7 1456.71   7
  13  -1  -6 15992.1 1506.64  25
  13   1  -6 15410.0 1507.25  25
  13  -1  -6 15229.6 1432.10  10
  13   1  -6 17127.7 1521.76  10
  13  -1  -4 5026.27 854.475   7
  13  -1  -4 5586.94 958.320   4
  13   1  -4 5659.98 831.650   4
  13  -1  -4 4020.63 791.902  25
  13   1  -4 5414.89 839.671  25
  13  -1  -4 6678.46 1000.15   6
  13  -1  -4 5977.95 871.906  10
  13  -1  -2 15899.4 1529.13   4
  13   1  -2 15423.8 1385.60   4
  13  -1  -2 17229.0 1582.51   6
  13  -1   0 31638.4 2543.79   4
  13  -1   0 37018.9 2663.47   7
  13   1   0 33157.1 2541.52   7
  13   1   0 37472.3 2589.33  10
  13  -1   2 5669.84 829.994   7
  13   1   2 5055.32 735.477   7
  13  -1   2 3335.34 810.899  14
  13  -1   4 21569.5 1787.39   7
  13   1   4 24291.2 1780.47   7
  13  -1   4 22023.6 1835.56  14
  13  -1   6-392.410 361.231   7
  13   1   6 48.9629 318.327   7
  13  -1   6-601.577 653.193  14
  13  -1   8 11063.7 1137.51   6
  13  -1  10 14233.7 1110.18   6
  13   2 -19 53514.4 3334.50   4
  13  -2 -17 11825.0 1028.69   4
  13   2 -17 14173.8 1112.13   4
  13   2 -17 12574.8 1046.91  12
  13  -2 -17 12978.3 1081.23  12
  13  -2 -15 17223.7 1388.58   4
  13   2 -15 17185.4 1396.35   4
  13   2 -15 15676.4 1337.30  12
  13  -2 -15 16055.9 1373.62  12
  13   2 -15 16407.7 1395.54  11
  13   2 -13 24835.0 1746.93  18
  13  -2 -13 25735.6 1915.14   4
  13   2 -13 24510.5 1837.88   4
  13   2 -13 21644.3 1804.34  12
  13  -2 -13 21898.9 1845.01  12
  13   2 -13 24136.0 1878.34  11
  13  -2 -11 47023.4 2996.20   4
  13   2 -11 39846.6 2786.56  18
  13   2 -11 41354.9 2847.68   4
  13   2 -11 36770.3 2700.04   7
  13   2 -11 43742.0 2906.67  12
  13  -2 -11 42084.3 2938.98  12
  13   2 -11 41821.6 2922.63  11
  13   2  -9 41294.8 2721.77   4
  13  -2  -9 40243.5 2726.86   7
  13   2  -9 37300.8 2641.86   7
  13  -2  -9 37447.5 2733.02  25
  13   2  -9 37247.2 2722.82  25
  13   2  -9 38554.0 2791.58  11
  13   2  -7 16412.8 1458.27   4
  13  -2  -7 17285.3 1561.76  25
  13   2  -7 17799.4 1558.41  25
  13   2  -5 80625.0 5196.90  19
  13   2  -5 83762.1 5141.17   4
  13  -2  -5 81133.7 5369.42   7
  13  -2  -5 82942.9 5226.49   6
  13  -2  -5 72262.8 5261.31  25
  13   2  -5 81095.2 5303.50  25
  13   2  -5 89950.4 5302.11  10
  13  -2  -3 1237.41 696.565   4
  13  -2  -3-610.483 648.504  25
  13   2  -3-344.180 582.550  25
  13  -2  -3 2222.03 833.340   6
  13   2  -3 1969.09 661.258  10
  13   2  -1 71482.5 4821.83   7
  13  -2  -1 74156.2 4908.54   6
  13   2  -1 78680.8 4845.70  10
  13  -2   1 47025.0 3126.45   7
  13   2   1 43511.2 2961.13   7
  13   2   1 39634.8 2938.96  10
  13  -2   3 18035.7 1503.80   7
  13   2   3 16903.0 1369.33   7
  13  -2   3 16237.1 1469.34  14
  13   2   3 15980.1 1387.21  20
  13  -2   5 365.491 399.151   7
  13   2   5-94.3414 319.431   7
  13  -2   5 463.187 628.578  14
  13   2   5 358.907 487.026  20
  13  -2   7 25912.6 1914.13   6
  13  -2   9 50816.9 3177.49   6
  13   3 -18 15327.0 1086.53  11
  13   3 -16 19617.9 1412.13   4
  13   3 -16 22097.2 1512.85  11
  13   3 -14 32110.2 1990.12  18
  13   3 -14 27561.6 1958.93   4
  13   3 -14 28059.5 2053.62  11
  13  -3 -12 57392.4 3883.11   4
  13   3 -12 61749.6 3798.55   4
  13   3 -12 61487.9 3929.81  11
  13  -3 -10 27334.6 2044.44   4
  13   3  -8 7569.18 834.152  18
  13  -3  -8 6437.49 902.124   4
  13   3  -8 6882.91 854.123  10
  13   3  -6 216.117 485.452  19
  13   3  -6 416.233 533.853  18
  13  -3  -6 1023.32 499.988   7
  13  -3  -6 1303.88 631.707   4
  13   3  -6 1830.71 574.159  10
  13   3  -4 62837.9 4129.67  19
  13  -3  -4 62596.9 4332.43   7
  13  -3  -4 65814.6 4216.28   6
  13   3  -4 65560.0 4168.79  10
  13   3  -2 28733.3 2146.23  19
  13  -3  -2 28192.6 2255.90   6
  13   3  -2 31720.6 2155.74  10
  13  -3   0 32917.5 2468.51   7
  13   3   0 33135.3 2305.81  10
  13   3   2 37360.8 2518.76   7
  13   3   4 1067.72 334.553   7
  13  -3   6 32840.0 2141.91   6
  13   3   6 29460.9 2028.89  20
  13   4 -13 1490.13 392.772  10
  13   4 -11 12071.4 1014.15  10
  13   4  -9 10345.4 901.134  18
  13   4  -9 10423.6 946.429  10
  13   4  -7-113.331 277.207  19
  13   4  -7-43.5307 340.312  18
  13   4  -7-45.6852 421.498  10
  13   4  -5 1600.60 369.065  19
  13   4  -5 2165.47 488.144  10
  13   4  -3 28360.8 2052.33  19
  13  -4  -3 31835.4 2192.86   6
  13   4  -3 30869.4 2054.23  10
  13   4  -1 2230.25 441.107  10
  13   4   1 3617.96 461.154   7
  13   4   3 3803.55 406.986   7
  13  -4   5 1348.95 402.927   6
  13   5  -8 1349.29 226.167   7
  13   5  -6 1332.66 245.118  19
  13   5  -4 3478.63 391.219  19
  13   5  -2 431.941 212.709   7
  13   5   0 110.318 135.960   7
  14   0 -18 2382.03 380.847  12
  14   0 -16 10198.6 929.202  12
  14   0 -14 26517.3 1917.54   4
  14   0 -14 25225.0 1909.51  12
  14   0 -12 53386.2 3545.65   4
  14   0 -10 53633.5 3426.20   4
  14   0 -10 46355.2 3373.54  25
  14   0 -10 51608.6 3296.11  10
  14   0  -8 38344.8 2624.04   4
  14   0  -8 37202.4 2568.51   7
  14   0  -8 33905.6 2609.97  25
  14   0  -8 37211.3 2549.74  10
  14   0  -6 19199.1 1560.73   4
  14   0  -6 20151.8 1582.61   7
  14   0  -6 16827.2 1556.08  25
  14   0  -6 17113.9 1512.17  10
  14   0  -4 30168.8 2191.35   4
  14   0  -4 28051.0 2246.23  25
  14   0  -4 30792.7 2216.10  10
  14   0  -2 45461.2 2880.34   4
  14   0  -2 37419.8 2928.57  25
  14   0   0 4321.72 704.545   7
  14   0   2 34815.8 2442.60   7
  14   0   4 28104.6 1890.18   7
  14   0   4 25052.1 1864.52  14
  14   0   6 18420.0 1297.67   7
  14   0   6 20547.1 1411.38  14
  14   0   8 1794.90 351.490   6
  14   1 -19 793.863 210.358   4
  14  -1 -17 25968.4 1674.83   4
  14   1 -17 22815.7 1662.43   4
  14   1 -15 13161.5 1126.69   4
  14  -1 -15 13783.0 1149.69  12
  14   1 -13 40460.3 2737.51   4
  14   1 -11 13265.9 1203.97   4
  14   1 -11 13476.2 1161.04  10
  14  -1  -9 13444.9 1309.14   4
  14   1  -9 16162.9 1294.14   4
  14  -1  -9 12492.3 1163.77   7
  14   1  -9 12995.2 1152.38   7
  14  -1  -9 12967.6 1222.34  25
  14   1  -9 15462.6 1268.01  25
  14   1  -9 14021.4 1234.65  10
  14  -1  -7 15239.7 1313.64   4
  14   1  -7 12649.8 1149.43   4
  14  -1  -7 12446.4 1176.95   7
  14   1  -7 13583.8 1182.34   7
  14  -1  -7 11101.3 1166.35  25
  14   1  -7 10306.8 1146.11  25
  14   1  -7 13447.5 1195.64  10
  14  -1  -5 16757.5 1401.88   4
  14   1  -5 15757.5 1262.55   4
  14  -1  -5 13621.0 1349.23   7
  14   1  -5 15202.6 1316.08   7
  14  -1  -5 11615.1 1263.89  25
  14   1  -5 14144.6 1320.93  25
  14   1  -3 29324.2 1922.28   4
  14  -1  -3 29634.7 2047.74   4
  14  -1  -3 23291.7 1994.29  25
  14   1  -3 22832.2 1983.02  25
  14  -1  -1 4956.02 802.128   7
  14   1  -1 4376.41 718.312   7
  14  -1  -1 5514.41 715.305  25
  14   1  -1 4829.86 673.460  25
  14  -1  -1 4692.65 872.279   6
  14  -1   1 37153.0 2457.47   7
  14   1   1 37521.9 2414.55   7
  14  -1   3 25567.4 1837.21   7
  14   1   3 26445.9 1784.76   7
  14   1   3 22318.2 1728.49  14
  14  -1   5 17457.9 1278.67   7
  14   1   5 16208.9 1212.14   7
  14   1   5 17964.3 1293.98  14
  14   1   7 930.551 337.283  14
  14  -1   7 935.972 401.267   6
  14  -2 -16 2325.47 377.118   4
  14   2 -16 2921.81 403.653   4
  14  -2 -14 896.888 387.505   4
  14   2 -14 185.089 452.296   4
  14   2 -14-133.348 435.198  10
  14  -2 -12 216.790 448.399   4
  14   2 -12 250.141 384.882   4
  14   2 -12 266.011 405.759  10
  14   2 -10 9911.61 902.313   4
  14   2 -10 9517.79 938.234  10
  14   2  -8 4365.39 562.302   7
  14   2  -8 3638.21 534.989   4
  14  -2  -8 3564.20 506.102  25
  14   2  -8 3231.97 486.258  25
  14   2  -6 298.305 378.088   7
  14  -2  -6 254.351 237.540  25
  14   2  -6 313.500 251.903  25
  14  -2  -4 385.478 553.465   4
  14  -2  -4-224.539 437.710   7
  14  -2  -4 257.581 251.806  25
  14   2  -4 63.1078 252.578  25
  14   2  -4 226.810 481.255  10
  14   2  -2 3411.07 563.318   7
  14  -2  -2 3527.36 527.916  25
  14   2  -2 3186.06 499.574  25
  14  -2  -2 3566.35 758.393   6
  14   2  -2 4381.40 682.336  10
  14  -2   0 3486.05 606.793   7
  14   2   0 2996.14 502.097   7
  14  -2   0 1412.31 364.854  25
  14   2   0 1872.76 378.916  25
  14  -2   0 2005.27 699.072   6
  14  -2   2 3529.74 572.163   7
  14   2   2 2998.75 497.194   7
  14   2   4 526.499 260.616   7
  14   2   6 205.930 278.852  14
  14  -2   6 28.6009 355.270   6
  14   3 -15 130.951 207.562  10
  14  -3 -11 2246.72 469.140   4
  14   3  -9 325.469 268.157   7
  14   3  -9 601.517 413.648  10
  14   3  -7 4349.56 536.211   7
  14   3  -7 4627.81 622.463  10
  14   3  -5 9340.28 897.664  10
  14   3  -3 10090.3 914.559  10
  14   3  -1 219.693 304.655   7
  14  -3  -1 88.5861 582.912   6
  14   3   1 7425.16 672.587   7
  14   3   3 1703.61 268.565   7
  14   4 -12 8285.27 612.243  10
  14   4 -10 18848.2 1270.25  10
  14   4  -8 15413.4 1154.84   7
  14   4  -8 20787.1 1235.49  10
  14   4  -6 7833.95 663.361   7
  14   4  -6 8619.49 693.693  10
  14   4  -2 35240.5 2235.79   7
  14   4   0 241.531 165.257   7
  15   0 -15 112.273 256.806   4
  15   0 -13-337.458 406.253   4
  15   0 -11 128.955 368.525   4
  15   0  -9 635.876 400.781   4
  15   0  -9 53.4483 198.839  25
  15   0  -7 48.4471 309.279   7
  15   0  -7-269.800 427.118   4
  15   0  -7-113.722 174.969  25
  15   0  -5-125.519 376.040   4
  15   0  -5 164.535 362.412   7
  15   0  -5 173.436 177.935  25
  15   0  -3 282.389 205.027  25
  15   0  -1-152.521 352.273   7
  15   0  -1 52.7117 179.832  25
  15   0   1 166.810 282.481   7
  15   0   3-132.204 186.006   7
  15   0   3 174.696 361.876   6
  15   1 -14 2394.11 364.234   4
  15   1 -12 1398.63 371.774   4
  15  -1 -10 17556.8 1303.31   4
  15   1 -10 16796.5 1233.05   4
  15   1 -10 15666.9 1211.26  10
  15  -1  -8 8190.15 835.015   4
  15   1  -8 8696.96 734.205   4
  15   1  -8 7682.97 709.861   7
  15  -1  -8 7185.30 724.919  25
  15   1  -8 6380.00 706.219  25
  15   1  -8 7976.48 781.161  10
  15   1  -6 13226.2 978.965   4
  15  -1  -6 12148.5 1075.05   4
  15  -1  -6 13481.0 1082.63   7
  15   1  -6 13838.3 1059.05   7
  15  -1  -6 11345.2 1031.76  25
  15   1  -6 11013.3 1014.32  25
  15   1  -6 11814.2 1051.02  10
  15  -1  -4 1695.31 443.765   7
  15  -1  -4 1428.11 360.225  25
  15   1  -4 1458.54 368.721  25
  15  -1  -2 8048.65 814.916  25
  15   1  -2 8232.00 807.754  25
  15  -1   0 10383.8 936.259   7
  15   1   0 11351.0 913.349   7
  15  -1   2 683.277 277.101   7
  15   1   2 773.518 257.789   7
  15  -1   2 1031.07 416.214   6
  15  -2 -13 9822.98 755.232   4
  15   2 -11 47539.7 2944.50  10
  15   2  -7 34472.2 2247.93   7
  15  -2  -5 23460.0 1649.07   7
  15   2  -5 22564.0 1599.57   7
  15   2  -1 10774.9 868.949   7
  15   2   1 5036.67 461.619   7
  15   3  -8 33854.3 2131.85  10
  15   3  -6 23613.9 1537.97   7
  15   3  -2 2543.44 294.425   7
  16   0  -4 18104.0 1220.32   7
   0   0   0    0.00    0.00   0
TITL GVSU1122B in I2/a
REM I2/a (#15 with fixed user cell!)
CELL 1.54184  12.669193   7.096744  22.341324  90.0000 103.0224  90.0000
ZERR    7.00   0.000407   0.000273   0.000903   0.0000   0.0037   0.0000
LATT  2
SYMM -x+1/2, y,-z
SFAC C H N O Br
UNIT 84.00 70.00 7.00 14.00 7.00
REM  CrysAlisPro recorded range (K): Min=100.0; max=100.0; aver:100.0
TEMP -173
SIZE 0.02 0.13 0.42
TREF
HKLF 4
END
;
_shelx_hkl_checksum     52738
_shelx_res_file
;
TITL gvsu1122b_a.res in I2/a
    gvsu1122b.res
    created by SHELXL-2019/2 at 14:10:38 on 07-Jul-2023
REM Old TITL GVSU1122B in Ia
REM SHELXT solution in I2/a: R1 0.082, Rweak 0.239, Alpha 0.007
REM <I/s> 0.265 for 148 systematic absences, Orientation as input
REM Formula found by SHELXT: C16 N2 O4 Br
CELL 1.54184 12.6692 7.0967 22.3413 90 103.022 90
ZERR 4 0.0004 0.0003 0.0009 0 0.004 0
LATT 2
SYMM 0.5-X,+Y,-Z
SFAC C H Br N O
UNIT 64 140 4 8 16
EQIV $1 1.5-X,0.5-Y,0.5-Z
L.S. 14 0 0
PLAN  14
SIZE 0.023 0.133 0.423
TEMP -173
CONF
HTAB C3 O2
HTAB O1 O1_$1
MORE -1
BOND $H
fmap 2 53
acta
REM <olex2.extras>
REM <HklSrc "%./gvsu1122b.hkl">
REM </olex2.extras>
WGHT    0.063800    1.487300
FVAR       3.76691
BR1   3    0.250000    0.395816    0.500000    10.50000    0.01554    0.02113 =
         0.01912    0.00000    0.00614    0.00000
O1    5    0.704148    0.347359    0.281908    11.00000    0.02090    0.03132 =
         0.02640   -0.00833    0.01316   -0.00616
PART -1
AFIX   3
H1    2    0.734798    0.280169    0.252098    10.50000    0.06778
AFIX   0
O2    5    0.579037    0.120933    0.273123    11.00000    0.02139    0.02697 =
         0.02416   -0.00890    0.00914   -0.00371
N1    4    0.490608    0.301409    0.368246    11.00000    0.01278    0.01613 =
         0.01541    0.00010    0.00429   -0.00090
C1    1    0.619839    0.269842    0.294284    11.00000    0.01609    0.02290 =
         0.01494   -0.00133    0.00291    0.00096
C2    1    0.574563    0.392309    0.338865    11.00000    0.01381    0.01710 =
         0.01623   -0.00016    0.00498   -0.00285
AFIX  23
H2A   2    0.635817    0.434190    0.372016    11.00000   -1.20000
H2B   2    0.542009    0.506334    0.316589    11.00000   -1.20000
AFIX   0
C3    1    0.527927    0.111183    0.396412    11.00000    0.02122    0.01585 =
         0.01860    0.00236    0.00347    0.00012
AFIX  23
H3A   2    0.522278    0.017911    0.362887    11.00000   -1.20000
H3B   2    0.477980    0.070888    0.422252    11.00000   -1.20000
AFIX   0
C4    1    0.643130    0.107563    0.435386    11.00000    0.02127    0.02521 =
         0.02327    0.00188   -0.00099    0.00566
AFIX 137
H4A   2    0.694224    0.132344    0.409276    11.00000   -1.50000
H4B   2    0.658203   -0.016535    0.454658    11.00000   -1.50000
H4C   2    0.651144    0.204548    0.467320    11.00000   -1.50000
AFIX   0
C5    1    0.473637    0.430574    0.419554    11.00000    0.01507    0.02143 =
         0.01398   -0.00024    0.00328    0.00150
AFIX  23
H5A   2    0.419692    0.371758    0.439611    11.00000   -1.20000
H5B   2    0.542724    0.439647    0.450705    11.00000   -1.20000
AFIX   0
C6    1    0.435827    0.627807    0.399834    11.00000    0.03151    0.02144 =
         0.02553    0.00029    0.01066    0.00748
AFIX 137
H6A   2    0.369669    0.621107    0.367223    11.00000   -1.50000
H6B   2    0.492434    0.693461    0.384459    11.00000   -1.50000
H6C   2    0.420881    0.696650    0.435042    11.00000   -1.50000
AFIX   0
C7    1    0.385912    0.275727    0.319497    11.00000    0.01356    0.02182 =
         0.01448   -0.00030    0.00083   -0.00253
AFIX  23
H7A   2    0.360683    0.400804    0.302461    11.00000   -1.20000
H7B   2    0.401558    0.198822    0.285550    11.00000   -1.20000
AFIX   0
C8    1    0.295415    0.182364    0.342888    11.00000    0.01589    0.03308 =
         0.02306   -0.00046    0.00317   -0.00684
AFIX 137
H8A   2    0.228952    0.182944    0.310402    11.00000   -1.50000
H8B   2    0.283092    0.251692    0.378634    11.00000   -1.50000
H8C   2    0.315681    0.052079    0.354755    11.00000   -1.50000
AFIX   0
HKLF 4
REM  gvsu1122b_a.res in I2/a
REM wR2 = 0.1086, GooF = S = 1.075, Restrained GooF = 1.075 for all data
REM R1 = 0.0396 for 1785 Fo > 4sig(Fo) and 0.0447 for all 1998 data
REM 109 parameters refined using 0 restraints
END
WGHT      0.0638      1.4802
REM Highest difference peak  0.894,  deepest hole -0.418,  1-sigma level  0.101
Q1    1   0.2084  0.4052  0.4589  11.00000  0.05    0.89
Q2    1   0.2583  0.5118  0.4819  11.00000  0.05    0.50
Q3    1   0.2228  0.2937  0.5239  11.00000  0.05    0.47
Q4    1   0.2500  0.2466  0.5000  10.50000  0.05    0.46
Q5    1   0.7500  0.1792  0.5000  10.50000  0.05    0.46
Q6    1   0.5958  0.1257  0.3032  11.00000  0.05    0.34
Q7    1   0.4522  0.5234  0.4055  11.00000  0.05    0.33
Q8    1   0.7129  0.4586  0.2826  11.00000  0.05    0.32
Q9    1   0.4293  0.2926  0.3384  11.00000  0.05    0.31
Q10   1   0.5810  0.5806  0.4602  11.00000  0.05    0.31
Q11   1   0.5821  0.1192  0.4172  11.00000  0.05    0.30
Q12   1   0.4335  0.6334  0.3635  11.00000  0.05    0.30
Q13   1   0.4805  0.3817  0.4374  11.00000  0.05    0.30
Q14   1   0.6686  0.3703  0.2595  11.00000  0.05    0.30
;
_shelx_res_checksum     73524
