# Supplementary material for: Crystal structure of a (carb­oxy­meth­yl)tri­ethyl­aza­nium bromide–2-(tri­ethyl­aza­n­ium­yl)acetate (1/1) hydrogen-bonded dimer
Source: Acta Crystallogr E Crystallogr Commun. 2023 Aug 10;79(Pt 9):800–3. doi: 10.1107/S2056989023006850 (PMC10483553; doi:10.1107/S2056989023006850)
Supplement: Supplementary file 2 [file e-79-00800-Isup2.hkl]

data_I                                                                          
_shelx_title ' gvsu1122b_a.res in I2/a'                                         
_shelx_refln_list_code          4                                               
_shelx_F_calc_maximum      262.13                                               
_exptl_crystal_F_000       848.00                                               
_reflns_d_resolution_high  0.7829                                               
                                                                                
loop_                                                                           
 _space_group_symop_operation_xyz                                               
 'x, y, z'                                                                      
 '-x+1/2, y, -z'                                                                
 'x+1/2, y+1/2, z+1/2'                                                          
 '-x+1, y+1/2, -z+1/2'                                                          
 '-x, -y, -z'                                                                   
 'x-1/2, -y, z'                                                                 
 '-x+1/2, -y+1/2, -z+1/2'                                                       
 'x, -y+1/2, z+1/2'                                                             
                                                                                
_cell_length_a    12.6692                                                       
_cell_length_b     7.0967                                                       
_cell_length_c    22.3413                                                       
_cell_angle_alpha  90.000                                                       
_cell_angle_beta  103.022                                                       
_cell_angle_gamma  90.000                                                       
                                                                                
_shelx_F_squared_multiplier     1.000                                           
                                                                                
loop_                                                                           
 _refln_index_h                                                                 
 _refln_index_k                                                                 
 _refln_index_l                                                                 
 _refln_F_squared_calc                                                          
 _refln_F_squared_meas                                                          
 _refln_F_squared_sigma                                                         
 _refln_observed_status                                                         
   2   0   0        145.43        112.78        33.71 o                         
   4   0   0      12262.44      14726.01       903.76 o                         
   6   0   0       9909.68      11181.32       726.52 o                         
   8   0   0       5379.86       5034.06       703.60 o                         
  10   0   0        768.13        823.40        48.78 o                         
  12   0   0       1199.03       1337.81        85.57 o                         
  14   0   0        347.61        304.57        49.65 o                         
   1   1   0         51.73         42.32         7.23 o                         
   3   1   0      23747.68      27367.96       936.90 o                         
   5   1   0       2046.76       2023.14       126.91 o                         
   7   1   0       2643.30       3270.23       197.61 o                         
   9   1   0       4190.40       4188.92        88.34 o                         
  11   1   0         43.44         53.15        16.53 o                         
  13   1   0       2386.97       2461.37        98.62 o                         
  15   1   0        766.91        768.23        46.07 o                         
   2   2   0         43.07         24.57         7.47 o                         
   4   2   0       1683.53       1673.83        68.48 o                         
   6   2   0        284.75        235.11        51.34 o                         
   8   2   0         89.44        159.97        51.94 o                         
  10   2   0       2920.09       2728.05        71.90 o                         
  12   2   0        813.65        794.01        33.59 o                         
  14   2   0        189.72        166.73        25.07 o                         
   1   3   0        627.43        482.97        55.91 o                         
   3   3   0      20864.02      22031.76      1464.10 o                         
   5   3   0       2309.20       2049.43        85.17 o                         
   7   3   0       4314.61       4094.86       231.52 o                         
   9   3   0       6510.05       6239.44       183.91 o                         
  11   3   0       1192.50       1227.84        53.77 o                         
  13   3   0       2184.18       2328.05       118.75 o                         
   0   4   0      25249.42      27891.25      1170.81 o                         
   2   4   0       2321.35       1965.76        92.94 o                         
   4   4   0       5455.36       5161.81       249.77 o                         
   6   4   0       6450.67       5710.83       191.21 o                         
   8   4   0         10.78         11.22        16.06 o                         
  10   4   0       3074.39       3084.34       118.97 o                         
  12   4   0       2432.66       2562.53       173.29 o                         
  14   4   0         23.63         17.02        11.65 o                         
   1   5   0        470.97        456.89        32.58 o                         
   3   5   0        877.50        977.67        39.77 o                         
   5   5   0        353.49        349.42        26.30 o                         
   7   5   0        556.90        472.89        29.87 o                         
   9   5   0        204.25        207.25        47.20 o                         
  11   5   0         50.40         53.28        26.76 o                         
  13   5   0          7.18          7.77         9.58 o                         
   0   6   0       3603.75       3492.74       190.64 o                         
   2   6   0        118.75        132.02        24.23 o                         
   4   6   0        198.00        245.69        23.52 o                         
   6   6   0       1832.41       1713.29       104.69 o                         
   8   6   0       2424.22       2629.47       109.94 o                         
  10   6   0       1574.88       1596.87       112.59 o                         
   1   7   0        517.83        583.78        62.06 o                         
   3   7   0       6023.36       6352.40       230.30 o                         
   5   7   0        772.28        747.43       173.94 o                         
   7   7   0       2195.90       2517.24       166.94 o                         
   9   7   0       1145.63       1146.14        79.64 o                         
   0   8   0       1406.56       1363.32       101.93 o                         
   2   8   0        141.03        101.30        47.24 o                         
   4   8   0         48.10         60.38        41.50 o                         
   6   8   0       1514.18       1426.17        92.28 o                         
 -14   1   1        349.90        346.27        23.54 o                         
 -12   1   1       2429.75       2459.92        69.47 o                         
 -10   1   1       1818.25       1936.43        53.62 o                         
  -8   1   1       5852.71       5758.30       247.64 o                         
  -6   1   1      12257.09      12772.40       624.10 o                         
  -4   1   1      30621.24      35642.71      1159.22 o                         
  -2   1   1        155.78        222.72        20.21 o                         
   0   1   1      16306.98      17049.33      1004.34 o                         
   2   1   1       4398.27       5148.25       159.80 o                         
   4   1   1       1407.26       1419.54       115.07 o                         
   6   1   1       6800.42       7469.80       363.69 o                         
   8   1   1        722.39        706.17        88.97 o                         
  10   1   1       2542.91       2510.14        66.47 o                         
  12   1   1       1963.68       1991.81        59.33 o                         
  14   1   1       2372.27       2631.61       121.38 o                         
 -15   2   1        904.24        759.35        61.24 o                         
 -13   2   1       5117.48       5277.55       197.67 o                         
 -11   2   1       1562.27       1625.34        51.54 o                         
  -9   2   1       7594.64       7604.76       178.09 o                         
  -7   2   1       5583.38       6000.35       310.72 o                         
  -5   2   1       1310.66       1300.76        65.46 o                         
  -3   2   1       5319.56       5318.53       195.49 o                         
  -1   2   1      15569.51      17434.61      1050.77 o                         
   1   2   1       7445.84       7026.09       211.44 o                         
   3   2   1      10107.68      10767.07       327.66 o                         
   5   2   1      11753.15      12614.07       458.18 o                         
   7   2   1       2343.29       2570.05       169.98 o                         
   9   2   1      17424.31      17992.33       451.31 o                         
  11   2   1       1217.55       1232.54        48.95 o                         
  13   2   1       2785.90       3062.07       123.78 o                         
  15   2   1        421.57        354.95        32.53 o                         
 -14   3   1         40.21         12.31        19.03 o                         
 -12   3   1        569.39        457.16        36.97 o                         
 -10   3   1        457.64        462.49        36.50 o                         
  -8   3   1       2689.99       2534.04        71.10 o                         
  -6   3   1       3714.54       3543.62       280.08 o                         
  -4   3   1      10718.80      11913.46       515.59 o                         
  -2   3   1          3.94         11.88        11.84 o                         
   0   3   1       3213.13       3667.26       252.94 o                         
   2   3   1        233.86        163.33        21.21 o                         
   4   3   1        827.86        911.15        57.24 o                         
   6   3   1        234.59        184.49        33.20 o                         
   8   3   1         22.08         18.78        14.88 o                         
  10   3   1         76.02         57.93        16.31 o                         
  12   3   1        954.52        925.55        52.04 o                         
  14   3   1        620.86        523.28        47.40 o                         
 -13   4   1        166.89        157.17        31.09 o                         
 -11   4   1         86.79         98.99        26.53 o                         
  -9   4   1       3146.36       2943.74       109.79 o                         
  -7   4   1         26.22         42.95        18.96 o                         
  -5   4   1       2372.57       2312.74       150.99 o                         
  -3   4   1       2228.95       2064.92       149.43 o                         
  -1   4   1       5812.17       6113.87       229.91 o                         
   1   4   1       1197.21       1045.20        44.96 o                         
   3   4   1       1539.64       1477.34        99.49 o                         
   5   4   1       1419.68       1109.19        81.74 o                         
   7   4   1       1354.93       1224.44        85.44 o                         
   9   4   1        149.22        146.02        15.80 o                         
  11   4   1        230.53        264.77        26.49 o                         
  13   4   1        285.28        254.97        32.50 o                         
 -12   5   1       1235.46       1249.49        92.29 o                         
 -10   5   1       1713.51       1657.29        86.29 o                         
  -8   5   1        525.84        451.89        28.67 o                         
  -6   5   1       5056.45       4630.86       130.43 o                         
  -4   5   1       4130.03       4091.78       109.36 o                         
  -2   5   1       3504.14       3412.80        94.87 o                         
   0   5   1       2979.96       2832.63       145.05 o                         
   2   5   1      10356.52      10844.06       280.53 o                         
   4   5   1       3775.70       3834.19       100.98 o                         
   6   5   1       8000.95       8217.21       353.58 o                         
   8   5   1        689.80        655.03        52.24 o                         
  10   5   1       2463.95       2562.34       175.87 o                         
  12   5   1       1638.23       1736.23       120.10 o                         
 -11   6   1        542.78        582.06        49.57 o                         
  -9   6   1       2093.13       2248.42       111.23 o                         
  -7   6   1        253.25        268.97        71.94 o                         
  -5   6   1         72.80         42.83        17.56 o                         
  -3   6   1       1129.61       1129.32        54.42 o                         
  -1   6   1       7049.79       7369.71       223.50 o                         
   1   6   1         36.97         50.45        23.79 o                         
   3   6   1       3965.22       3787.10       103.17 o                         
   5   6   1       1525.92       1458.13        67.62 o                         
   7   6   1       2425.80       2423.46       119.49 o                         
   9   6   1        745.78        721.24        42.99 o                         
  11   6   1        503.54        520.49        44.38 o                         
  -8   7   1        421.98        437.56        43.12 o                         
  -6   7   1        163.44        106.04        27.27 o                         
  -4   7   1          0.11        -16.44        19.70 o                         
  -2   7   1         34.08         39.62        23.52 o                         
   0   7   1        390.33        304.17        66.73 o                         
   2   7   1         75.56         67.88        27.57 o                         
   4   7   1        567.52        427.00        41.05 o                         
   6   7   1          0.22        -10.05        24.41 o                         
   8   7   1        274.39        323.30        34.74 o                         
  -5   8   1       1857.27       1870.72       123.02 o                         
  -3   8   1        946.97        991.48        86.81 o                         
  -1   8   1        786.34        704.77        64.62 o                         
   3   8   1        671.08        645.58        71.03 o                         
   5   8   1        227.97        226.04        21.34 o                         
 -14   0   2       3170.76       2952.62       283.35 o                         
 -12   0   2       7214.83       7580.94       341.64 o                         
 -10   0   2       9929.84      10309.77       265.85 o                         
  -8   0   2       9832.82      10215.16       474.13 o                         
  -6   0   2         54.65         17.88        25.77 o                         
  -4   0   2      24707.77      28572.91      1192.64 o                         
  -2   0   2       8543.22      10397.05       359.15 o                         
   0   0   2         46.14         49.97        14.09 o                         
   2   0   2       3469.39       3679.57       240.40 o                         
   4   0   2      20049.38      21481.01      1301.41 o                         
   6   0   2       2871.11       3306.95       274.24 o                         
   8   0   2       9254.26       8824.04       632.99 o                         
  10   0   2      14983.12      15397.36       480.67 o                         
  12   0   2       1543.80       1880.36       154.49 o                         
  14   0   2       2371.48       2453.61       172.14 o                         
 -15   1   2        858.78        573.81        40.43 o                         
 -13   1   2       1203.73       1137.78        60.70 o                         
 -11   1   2       1680.26       1770.89        58.54 o                         
  -9   1   2        746.35        819.72        29.08 o                         
  -7   1   2       4934.13       5297.24       237.11 o                         
  -5   1   2       2146.92       2177.43        94.12 o                         
  -3   1   2       1569.56       1743.84        97.08 o                         
  -1   1   2       3505.70       3285.61       120.54 o                         
   1   1   2      68713.59      70473.83      4109.26 o                         
   3   1   2       6076.66       6428.65       236.81 o                         
   5   1   2      15506.11      18186.41       646.71 o                         
   7   1   2       1457.87       1345.97       118.27 o                         
   9   1   2       3317.34       3394.61        82.60 o                         
  11   1   2        672.33        634.87        37.08 o                         
  13   1   2        305.44        344.86        41.47 o                         
  15   1   2         66.69         56.60        12.11 o                         
 -14   2   2        284.39        252.22        18.42 o                         
 -12   2   2        124.90         97.03        20.09 o                         
 -10   2   2         37.41         54.51        14.15 o                         
  -8   2   2       2030.77       2105.89       121.32 o                         
  -6   2   2        847.15        791.73        77.58 o                         
  -4   2   2          2.30          6.40        21.18 o                         
  -2   2   2       5037.92       5448.73       295.00 o                         
   0   2   2      14322.35      15354.99       651.79 o                         
   2   2   2         13.96         13.83        17.08 o                         
   4   2   2        308.49        296.02        28.69 o                         
   6   2   2        164.58        235.40        43.75 o                         
   8   2   2       1044.39       1067.36        43.45 o                         
  10   2   2         12.21          9.28        13.33 o                         
  12   2   2         11.51         20.82        20.99 o                         
  14   2   2        225.06        228.94        26.45 o                         
 -15   3   2        264.21        179.25        20.75 o                         
 -13   3   2       1877.05       2090.84        88.88 o                         
 -11   3   2       1913.54       2059.07        64.65 o                         
  -9   3   2       3098.95       2845.93        69.93 o                         
  -7   3   2       4023.50       3979.07       328.58 o                         
  -5   3   2       9590.17       9874.96       464.58 o                         
  -3   3   2       7242.71       8239.85       367.06 o                         
  -1   3   2       4871.23       4858.68       235.17 o                         
   1   3   2      18271.25      19315.97       819.67 o                         
   3   3   2       1774.16       1459.69        62.30 o                         
   5   3   2      14148.89      14059.87       432.44 o                         
   7   3   2       4473.75       4212.93       112.34 o                         
   9   3   2         40.12         47.95        15.84 o                         
  11   3   2       2710.14       2896.38        92.86 o                         
  13   3   2       2834.49       2632.96       177.51 o                         
 -14   4   2       3142.37       2483.54       157.56 o                         
 -12   4   2        283.97        327.83        50.80 o                         
 -10   4   2       4142.06       3836.72       151.54 o                         
  -8   4   2       8291.59       8021.08       226.02 o                         
  -6   4   2       2195.55       1927.03        73.13 o                         
  -4   4   2       2506.67       2506.34       155.66 o                         
  -2   4   2       7153.85       7615.31       274.49 o                         
   0   4   2       4026.11       4119.74       157.74 o                         
   2   4   2       1246.69       1019.78        61.56 o                         
   4   4   2       2601.67       2422.44       138.42 o                         
   6   4   2       1217.25       1023.28       294.33 o                         
   8   4   2       7272.70       7591.76       240.64 o                         
  10   4   2       2372.18       2524.27       126.28 o                         
  12   4   2        637.05        675.35        66.09 o                         
 -13   5   2         39.28         30.44        14.99 o                         
 -11   5   2        199.88        215.57        48.92 o                         
  -9   5   2        212.76        197.81        20.96 o                         
  -7   5   2          1.73          7.10        22.70 o                         
  -5   5   2          0.86         -2.31        16.94 o                         
  -3   5   2          1.73          8.67        18.89 o                         
  -1   5   2       1579.92       1561.94       111.08 o                         
   1   5   2         60.16         43.81        17.96 o                         
   3   5   2        524.21        486.64        25.90 o                         
   5   5   2        936.22        895.62        42.78 o                         
   7   5   2        453.25        302.43        53.65 o                         
   9   5   2        345.28        361.74        35.86 o                         
  11   5   2          0.14        -14.60        22.10 o                         
 -10   6   2        496.25        457.91        46.77 o                         
  -8   6   2        577.26        539.25        56.80 o                         
  -6   6   2        511.81        555.16        38.56 o                         
  -4   6   2       3051.27       3148.10       111.29 o                         
  -2   6   2       3636.18       3705.21       160.95 o                         
   0   6   2       2613.87       2629.26       248.08 o                         
   2   6   2       1450.62       1315.59        62.58 o                         
   4   6   2       3731.76       3706.79       152.20 o                         
   6   6   2        425.77        317.87        55.82 o                         
   8   6   2        521.39        538.14        34.99 o                         
  10   6   2        772.71        765.82        62.85 o                         
  -9   7   2        767.19        869.63        65.31 o                         
  -5   7   2       4970.11       5488.25       201.74 o                         
  -3   7   2       1086.85       1125.38        59.37 o                         
  -1   7   2       1253.74       1361.67       116.89 o                         
   1   7   2       3723.54       3962.26       198.32 o                         
   3   7   2       1336.80       1430.46       156.25 o                         
   5   7   2        877.02       1008.93       106.49 o                         
   7   7   2       1569.71       1455.84       102.11 o                         
   9   7   2        200.51        179.36        21.05 o                         
  -6   8   2        400.00        419.60        36.98 o                         
  -2   8   2       1508.63       1458.96       105.57 o                         
   0   8   2         75.19         54.79        30.85 o                         
   2   8   2        217.26        264.65        55.73 o                         
   4   8   2        639.11        676.06        70.23 o                         
 -14   1   3       2072.36       1879.40       130.56 o                         
 -12   1   3       2595.27       2591.18        96.57 o                         
 -10   1   3        308.52        289.76        23.25 o                         
  -8   1   3       9277.11       9969.82       385.67 o                         
  -6   1   3       1325.32       1018.53        69.03 o                         
  -4   1   3      11044.45      12671.56       347.90 o                         
  -2   1   3       2670.79       3267.63       216.18 o                         
   0   1   3       2548.78       2701.33       172.63 o                         
   2   1   3      23283.72      23374.39       975.93 o                         
   4   1   3      12050.33      13736.49       491.71 o                         
   6   1   3      10480.17      11320.54       361.38 o                         
   8   1   3        377.56        340.72        32.57 o                         
  10   1   3       5690.27       5553.07       147.46 o                         
  12   1   3        738.84        868.60        40.99 o                         
  14   1   3       1800.98       1750.59        80.64 o                         
 -13   2   3         73.70         56.03        39.38 o                         
 -11   2   3       7007.95       7342.51       305.14 o                         
  -9   2   3       1498.87       1555.35        43.29 o                         
  -7   2   3       5133.74       5423.91       342.71 o                         
  -5   2   3      16684.81      17580.51       763.27 o                         
  -3   2   3      33728.40      39910.46      1461.39 o                         
  -1   2   3      37608.44      42313.33      1426.55 o                         
   1   2   3      23704.35      24739.95       837.71 o                         
   3   2   3       2976.78       2780.89       118.57 o                         
   5   2   3       2263.54       2360.18       116.74 o                         
   7   2   3       5050.01       4668.36       267.59 o                         
   9   2   3       1417.08       1331.42        44.91 o                         
  11   2   3        965.80       1040.55        46.40 o                         
  13   2   3       1099.63       1183.41        50.36 o                         
 -14   3   3        677.90        711.10        64.45 o                         
 -12   3   3        294.68        227.97        32.28 o                         
 -10   3   3        206.51        204.61        17.81 o                         
  -8   3   3        238.22        241.00        18.02 o                         
  -6   3   3        411.17        364.78        67.72 o                         
  -4   3   3        251.87        215.92        28.84 o                         
  -2   3   3        881.87        774.08        51.52 o                         
   0   3   3         22.21         51.01        32.95 o                         
   2   3   3       7710.43       7589.89       223.37 o                         
   4   3   3       2719.36       2545.88        99.19 o                         
   6   3   3       3437.48       3256.16       154.71 o                         
   8   3   3          2.12          3.70        15.84 o                         
  10   3   3       1593.57       1638.93        56.86 o                         
  12   3   3        133.67        159.10        25.87 o                         
  14   3   3        132.12        120.06        18.93 o                         
 -13   4   3       2150.64       2139.70        85.32 o                         
 -11   4   3        742.90        799.95        61.12 o                         
  -9   4   3       1510.19       1382.52        41.56 o                         
  -7   4   3        363.96        374.94        24.94 o                         
  -5   4   3        955.07        975.10        68.07 o                         
  -3   4   3          9.92          7.81        48.51 o                         
  -1   4   3         99.78         46.96        24.19 o                         
   1   4   3        930.21        720.75        48.22 o                         
   3   4   3        662.32        679.61        47.90 o                         
   5   4   3       1352.87       1206.45        70.06 o                         
   7   4   3       3037.21       2679.80       183.93 o                         
   9   4   3       1694.02       1631.15        79.21 o                         
  11   4   3       1288.45       1211.05        61.09 o                         
  13   4   3        285.23        268.05        28.68 o                         
 -12   5   3       1355.43       1515.38        78.19 o                         
 -10   5   3        535.08        490.04        39.79 o                         
  -8   5   3      10712.77      10982.38       342.10 o                         
  -6   5   3       1320.61       1274.42        49.45 o                         
  -4   5   3       4468.33       4503.31       127.84 o                         
  -2   5   3       1581.75       1500.18        60.87 o                         
   0   5   3       6435.70       6834.70       858.56 o                         
   2   5   3       2207.72       1970.85        61.42 o                         
   4   5   3       5000.89       4325.57       177.22 o                         
   6   5   3       2585.29       2517.21       131.85 o                         
   8   5   3       2998.77       2896.33       139.31 o                         
  10   5   3       1989.34       2003.67       143.44 o                         
  12   5   3       1186.90        953.68       118.82 o                         
 -11   6   3       1222.60       1265.99        89.79 o                         
  -9   6   3        623.00        632.86        34.33 o                         
  -7   6   3        410.26        397.31        32.14 o                         
  -5   6   3       4879.24       4882.36       167.84 o                         
  -3   6   3        176.41        263.45        33.16 o                         
  -1   6   3       4198.73       4038.06       182.20 o                         
   1   6   3        596.12        513.66        37.21 o                         
   3   6   3       1616.50       1500.81        87.61 o                         
   5   6   3         67.57        154.62        73.08 o                         
   7   6   3       2148.69       2147.52        82.81 o                         
   9   6   3        934.25        982.81        49.81 o                         
 -10   7   3          4.82         -8.60        10.52 o                         
  -8   7   3         35.89         31.51        22.46 o                         
  -6   7   3        182.59        177.40        22.32 o                         
  -4   7   3        692.21        734.05        45.99 o                         
  -2   7   3        377.64        367.68        44.56 o                         
   0   7   3         48.26          5.03        46.28 o                         
   2   7   3        367.83        218.32        75.59 o                         
   4   7   3          8.29         23.29        68.69 o                         
   6   7   3          2.62          5.46        17.89 o                         
   8   7   3        401.65        412.10        30.07 o                         
  -7   8   3        367.40        360.58        30.12 o                         
  -3   8   3        966.77        954.13        75.13 o                         
  -1   8   3        970.25        959.83        80.24 o                         
   1   8   3        664.89        707.42        77.08 o                         
   3   8   3        443.69        621.93        69.80 o                         
   5   8   3       1610.10       1672.88       118.30 o                         
 -16   0   4       2083.48       1275.86        86.00 o                         
 -14   0   4       2057.61       2095.52        90.23 o                         
 -12   0   4       2503.00       2639.76       114.00 o                         
 -10   0   4       8150.84       8543.18       318.84 o                         
  -8   0   4        774.23        717.85       124.25 o                         
  -6   0   4       7945.04       8495.49       385.79 o                         
  -4   0   4      12178.02      13231.93       466.26 o                         
  -2   0   4      47490.60      51600.92      3017.76 o                         
   0   0   4         66.39         94.63        25.95 o                         
   2   0   4      61549.93      64791.66      3795.71 o                         
   4   0   4       2682.59       3075.24       239.04 o                         
   6   0   4      33627.50      38123.21      2311.43 o                         
   8   0   4       6594.80       6107.72       240.22 o                         
  10   0   4       1534.33       1564.33        64.50 o                         
  12   0   4       2417.65       2668.00       196.51 o                         
  14   0   4       2080.84       1877.79       107.56 o                         
 -15   1   4        195.12        106.75        15.70 o                         
 -13   1   4        398.44        387.70        23.19 o                         
 -11   1   4       3038.02       3122.11        79.90 o                         
  -9   1   4       8540.09       8721.16       182.42 o                         
  -7   1   4      10523.25      11329.69       425.77 o                         
  -5   1   4        631.94        641.14        89.28 o                         
  -3   1   4       9900.20      10528.24       628.04 o                         
  -1   1   4       7873.90       8276.03       503.52 o                         
   1   1   4       5686.94       5191.07       480.18 o                         
   3   1   4        186.41        237.03        42.96 o                         
   5   1   4       7959.10       9023.89       270.88 o                         
   7   1   4         15.26        -26.10        52.39 o                         
   9   1   4        539.86        519.60        27.06 o                         
  11   1   4       4751.88       4636.96       156.04 o                         
  13   1   4       1530.26       1600.22        73.26 o                         
 -14   2   4         14.64          9.63        10.59 o                         
 -12   2   4       1266.16       1250.05        40.18 o                         
 -10   2   4          1.28          6.74        11.60 o                         
  -8   2   4        770.00        788.44       115.05 o                         
  -6   2   4         44.18         80.23        40.58 o                         
  -4   2   4       6064.57       7086.75       327.81 o                         
  -2   2   4        117.22        113.57        15.50 o                         
   0   2   4        929.65        982.73        83.89 o                         
   2   2   4        377.50        345.48        29.62 o                         
   4   2   4        875.43        804.75        58.83 o                         
   6   2   4        399.07        466.97        54.37 o                         
   8   2   4        567.89        489.08        26.21 o                         
  10   2   4         39.94         48.33        15.12 o                         
  12   2   4         84.18         81.61        20.40 o                         
  14   2   4         56.81         37.10        18.37 o                         
 -13   3   4       4346.35       4528.04       148.34 o                         
 -11   3   4        489.01        487.76        37.95 o                         
  -9   3   4       2057.46       2067.27        54.29 o                         
  -7   3   4      13992.23      16294.48      1046.54 o                         
  -5   3   4       5388.28       6523.49       457.84 o                         
  -3   3   4       3698.57       3340.93       234.59 o                         
  -1   3   4       3656.02       3721.57       191.61 o                         
   1   3   4      21864.95      22170.46       656.86 o                         
   3   3   4       4867.08       4497.94       154.03 o                         
   5   3   4       6731.92       6613.72       264.13 o                         
   7   3   4        143.97        112.62        18.59 o                         
   9   3   4       8780.25       8612.18       287.37 o                         
  11   3   4       3205.88       3325.70        95.91 o                         
  13   3   4         75.95         75.25        23.58 o                         
 -12   4   4       1934.37       2129.10        77.02 o                         
 -10   4   4       2783.07       3109.47        83.50 o                         
  -8   4   4        324.32        334.84        25.02 o                         
  -6   4   4       1428.71       1354.33        56.37 o                         
  -4   4   4       9212.61       9988.09      1047.38 o                         
  -2   4   4       4790.63       4692.59       139.33 o                         
   0   4   4       4525.27       4446.94       178.78 o                         
   2   4   4      11157.54      11201.04       406.71 o                         
   4   4   4       1625.99       1483.76        76.45 o                         
   6   4   4       6079.15       4655.38       373.83 o                         
   8   4   4       5882.55       5617.10       246.31 o                         
  10   4   4         17.35        -12.91        26.92 o                         
  12   4   4       1585.45       1530.71        79.09 o                         
 -13   5   4        236.89        245.15        27.57 o                         
 -11   5   4          7.85        -12.37        21.18 o                         
  -9   5   4        240.27        280.85        24.44 o                         
  -7   5   4       1218.61       1239.78        57.87 o                         
  -5   5   4       1556.15       1436.54        54.00 o                         
  -3   5   4        457.99        434.91        36.02 o                         
  -1   5   4        104.97         87.65        36.55 o                         
   1   5   4        128.20         96.86        23.99 o                         
   3   5   4         20.58          2.69        19.56 o                         
   5   5   4        206.26         82.37        39.60 o                         
   7   5   4        324.56        255.73        31.22 o                         
   9   5   4       1078.07        999.46        68.89 o                         
  11   5   4         97.78         95.41        17.74 o                         
 -10   6   4        758.96        805.90        64.61 o                         
  -8   6   4       1488.18       1475.54        81.71 o                         
  -6   6   4        798.88        817.24        42.72 o                         
  -4   6   4       2220.17       2153.96        72.93 o                         
  -2   6   4       1612.31       1717.90        79.65 o                         
   0   6   4       1028.88       1127.10        76.83 o                         
   2   6   4       1568.37       1505.99        83.80 o                         
   4   6   4        457.03        402.59        65.45 o                         
   6   6   4       1328.59       1317.08        68.75 o                         
   8   6   4       1183.61       1209.41        52.53 o                         
  10   6   4        341.78        322.35        42.68 o                         
  -9   7   4       1283.22       1406.49        96.80 o                         
  -7   7   4       1226.94       1151.78        87.93 o                         
  -5   7   4        864.06        925.77        50.45 o                         
  -3   7   4       1436.81       1667.94        77.04 o                         
   1   7   4       2130.35       2486.14       133.07 o                         
   3   7   4       2326.94       2576.76       140.61 o                         
   5   7   4       6201.38       7125.63       384.86 o                         
   7   7   4         95.59        105.73        20.49 o                         
  -6   8   4         42.42         34.09        16.79 o                         
  -4   8   4        763.28        623.94        53.86 o                         
  -2   8   4        132.40        106.38        30.87 o                         
   0   8   4        762.14        717.35        67.84 o                         
   2   8   4        662.20        563.15        67.72 o                         
   4   8   4        301.30        328.65        53.96 o                         
 -14   1   5       1053.17       1032.31        43.79 o                         
 -12   1   5        197.56        214.43        21.26 o                         
 -10   1   5       4586.39       4408.01        94.96 o                         
  -8   1   5       4414.60       4775.56       340.15 o                         
  -6   1   5       2330.76       2559.84       197.36 o                         
  -4   1   5      12955.65      14911.89       450.19 o                         
  -2   1   5       3825.33       4410.17       144.14 o                         
   0   1   5       8935.52       8822.21       543.29 o                         
   2   1   5      37854.93      39870.11      2352.38 o                         
   4   1   5       2483.37       2373.57       214.53 o                         
   6   1   5       1826.36       1745.23        88.65 o                         
   8   1   5       4152.42       4179.90       122.64 o                         
  10   1   5        893.02        765.24        39.43 o                         
  12   1   5       1260.14       1258.86        56.51 o                         
  14   1   5       1362.07       1212.19        51.27 o                         
 -15   2   5       1714.75       1621.40        80.92 o                         
 -13   2   5       5737.27       5776.53       140.00 o                         
 -11   2   5       7861.90       8113.64       171.13 o                         
  -9   2   5        971.36        981.73        32.60 o                         
  -7   2   5      11158.75      13008.78       834.33 o                         
  -5   2   5        361.31        291.40        55.73 o                         
  -3   2   5       1082.87       1004.08        59.69 o                         
  -1   2   5      15658.44      16870.19       585.57 o                         
   1   2   5        114.20         36.52        28.02 o                         
   3   2   5       4231.07       4368.62       177.95 o                         
   5   2   5      18415.54      20085.91       548.44 o                         
   7   2   5      12379.15      11975.84       483.22 o                         
   9   2   5       2153.36       2106.28        78.54 o                         
  11   2   5       8208.20       8942.00       277.18 o                         
  13   2   5         18.69         15.90        14.75 o                         
 -14   3   5        698.97        658.25        63.26 o                         
 -12   3   5        430.57        407.23        25.74 o                         
 -10   3   5       1273.00       1340.90        37.89 o                         
  -8   3   5        415.11        366.40        20.57 o                         
  -6   3   5        163.82        136.47        26.54 o                         
  -4   3   5       1656.24       1662.72        92.37 o                         
  -2   3   5       3407.13       3593.06       173.40 o                         
   0   3   5       1831.52       1696.38        82.81 o                         
   2   3   5       8164.88       7806.12       248.81 o                         
   4   3   5        111.72         65.84        29.40 o                         
   6   3   5        232.05        232.33        22.26 o                         
   8   3   5       1893.54       1843.41        72.60 o                         
  10   3   5         35.85         36.89        17.63 o                         
  12   3   5        103.12         73.34        19.21 o                         
 -13   4   5        121.90        130.16        20.75 o                         
 -11   4   5        828.52        968.50        46.42 o                         
  -9   4   5         35.00         52.99        14.43 o                         
  -7   4   5       5069.27       5213.34       156.90 o                         
  -5   4   5        608.78        546.89        93.00 o                         
  -3   4   5      10372.66      11338.31       458.80 o                         
  -1   4   5       1466.37       1295.24        69.10 o                         
   1   4   5       5367.55       5515.75       215.21 o                         
   3   4   5        276.33        174.23        29.50 o                         
   5   4   5        971.86        865.92        85.54 o                         
   7   4   5         74.49         81.07        22.85 o                         
   9   4   5        219.43        147.85       146.70 o                         
  11   4   5        145.52        159.52        30.43 o                         
  13   4   5        109.09         95.07        28.40 o                         
 -12   5   5       1663.00       1672.30        66.82 o                         
 -10   5   5       2463.48       2794.16        97.71 o                         
  -8   5   5       3845.08       3907.85       124.07 o                         
  -6   5   5       1573.25       1819.97        75.89 o                         
  -4   5   5      14556.61      15791.25       560.39 o                         
  -2   5   5        941.53        846.94        57.27 o                         
   0   5   5       3958.26       4261.68       224.76 o                         
   2   5   5       8546.22       8047.13       264.13 o                         
   4   5   5       2994.58       2782.90       163.33 o                         
   6   5   5        364.03        311.54        39.45 o                         
   8   5   5       2204.29       2119.82        94.19 o                         
  10   5   5       1655.11       1817.53        76.75 o                         
  -9   6   5         88.20         82.14        18.51 o                         
  -7   6   5       3235.38       3326.30       130.80 o                         
  -5   6   5       1048.39       1123.98        46.90 o                         
  -3   6   5       1156.38       1100.76        60.32 o                         
  -1   6   5       2372.12       2485.98       148.72 o                         
   1   6   5        893.69        858.74        57.60 o                         
   3   6   5        203.37        152.46        30.02 o                         
   5   6   5       3568.52       3637.41       403.65 o                         
   7   6   5        296.13        364.34        30.38 o                         
   9   6   5       1141.90       1106.79        82.30 o                         
 -10   7   5         52.69         51.44        13.18 o                         
  -8   7   5         75.18         85.71        17.87 o                         
  -6   7   5        228.24        255.92        28.71 o                         
  -4   7   5       1003.83       1040.68        56.25 o                         
   0   7   5         43.74         74.55        38.00 o                         
   2   7   5          3.50        -17.00        27.72 o                         
   4   7   5        125.12         54.30        48.50 o                         
   6   7   5       1091.34       1178.45        74.02 o                         
   8   7   5         19.28        -12.61        34.80 o                         
  -7   8   5       1306.80       1184.09        78.46 o                         
  -5   8   5        594.33        486.71        44.56 o                         
  -3   8   5       2278.23       2322.10       154.92 o                         
  -1   8   5       2488.29       2655.72       178.00 o                         
   1   8   5        367.08        351.47        58.15 o                         
   3   8   5       1114.55       1230.55       100.30 o                         
   5   8   5        594.02        517.78        52.91 o                         
 -14   0   6       1198.22       1296.34        55.03 o                         
 -12   0   6       3802.83       4269.33       131.51 o                         
 -10   0   6       1864.89       2033.41        70.70 o                         
  -8   0   6      15007.18      15401.37       941.26 o                         
  -6   0   6      19320.50      21500.11      1287.94 o                         
  -4   0   6      11757.01      13062.46       562.09 o                         
   0   0   6       3024.29       2427.92       468.81 o                         
   2   0   6       5176.85       5357.28       351.31 o                         
   4   0   6       1773.69       1503.35       152.64 o                         
   6   0   6       4710.88       4695.76       377.20 o                         
   8   0   6       3238.39       3158.16       138.41 o                         
  10   0   6        981.82       1026.26       114.56 o                         
  12   0   6       1417.59       1313.01       110.32 o                         
  14   0   6       1744.60       1370.88        74.95 o                         
 -15   1   6       1001.48        879.66        27.71 o                         
 -13   1   6       1097.37       1141.55        37.38 o                         
 -11   1   6         36.72         27.44        13.94 o                         
  -9   1   6        900.95        921.20        32.65 o                         
  -7   1   6        399.34        366.80        60.60 o                         
  -5   1   6      17467.92      19615.96       683.90 o                         
  -3   1   6       1733.53       2011.69        93.75 o                         
   1   1   6      36481.63      33719.01      1995.48 o                         
   3   1   6      16225.69      16940.01       737.18 o                         
   5   1   6          9.24         18.16        28.14 o                         
   7   1   6       4473.93       4664.41       174.15 o                         
   9   1   6       1054.89       1096.14        56.53 o                         
  11   1   6        654.49        792.86        53.33 o                         
  13   1   6         10.11        -15.81        15.81 o                         
 -14   2   6         39.87         20.21        11.08 o                         
 -12   2   6       1290.62       1349.11        41.60 o                         
 -10   2   6         66.57         43.76        11.47 o                         
  -8   2   6          1.13         -0.53        25.79 o                         
  -6   2   6        318.51        600.96        85.44 o                         
  -4   2   6        135.85        164.68        41.25 o                         
  -2   2   6        291.33        251.41        27.55 o                         
   0   2   6        821.97       1006.54       104.52 o                         
   2   2   6       3047.57       2763.84       150.84 o                         
   4   2   6       1052.34       1185.25        61.06 o                         
   6   2   6       1862.31       1730.98        75.24 o                         
   8   2   6          5.04          5.73        18.73 o                         
  10   2   6       1809.02       1713.24        70.85 o                         
  12   2   6        272.00        325.44        24.71 o                         
  14   2   6          3.21          9.02        15.46 o                         
 -15   3   6       1998.00       1664.16       108.39 o                         
 -13   3   6         89.38         65.64        18.28 o                         
 -11   3   6       5839.06       6084.05       138.83 o                         
  -9   3   6       4594.38       4591.64       111.45 o                         
  -7   3   6       1948.76       1913.35        76.72 o                         
  -5   3   6       2108.91       2212.50       115.89 o                         
  -3   3   6       8849.60       9537.84       301.03 o                         
  -1   3   6       5002.38       4733.29       226.34 o                         
   1   3   6      10293.54       9475.99       341.43 o                         
   3   3   6       4876.04       4623.63       173.42 o                         
   5   3   6       5157.18       5121.36       222.26 o                         
   7   3   6       4473.77       4389.62       144.07 o                         
   9   3   6       1614.96       1618.66        76.30 o                         
  11   3   6       2211.50       2189.79        83.51 o                         
  13   3   6       2224.43       2195.30       119.07 o                         
 -14   4   6        632.74        579.85        33.79 o                         
 -12   4   6       3707.80       4115.70       154.52 o                         
 -10   4   6        595.41        602.12        37.87 o                         
  -8   4   6       4917.74       5096.88       150.43 o                         
  -6   4   6       5004.74       5169.24       197.03 o                         
  -4   4   6       5434.71       5968.12       301.80 o                         
  -2   4   6      12444.95      13158.06       414.49 o                         
   0   4   6         21.07         14.42        31.06 o                         
   2   4   6       3805.25       3529.13       204.78 o                         
   4   4   6       3933.78       3524.40       186.55 o                         
   6   4   6       2098.64       1750.03       114.96 o                         
   8   4   6        559.43        496.61        41.84 o                         
  10   4   6       2935.73       3042.63       122.86 o                         
  12   4   6        933.58        957.58        56.20 o                         
 -13   5   6         77.18         93.92        17.27 o                         
 -11   5   6         14.48         15.68        16.12 o                         
  -9   5   6        274.44        305.45        33.96 o                         
  -7   5   6       1688.78       1675.27        91.26 o                         
  -5   5   6        192.83        208.22        35.75 o                         
  -3   5   6         26.58          4.19        29.43 o                         
  -1   5   6        488.52        433.42        33.28 o                         
   1   5   6        828.89        790.08        75.72 o                         
   3   5   6        104.68        118.84        26.04 o                         
   5   5   6       1444.17       1129.55        70.24 o                         
   7   5   6         30.07         26.45        22.37 o                         
   9   5   6         16.50         29.77        21.96 o                         
  11   5   6          6.62        -20.67        20.67 o                         
 -10   6   6        526.11        521.49        36.49 o                         
  -8   6   6        640.19        621.94        38.26 o                         
  -6   6   6        794.90        856.81        53.98 o                         
  -4   6   6        225.87        237.90        36.89 o                         
  -2   6   6       1850.46       1866.94       107.66 o                         
   0   6   6        823.24        816.76        58.17 o                         
   2   6   6       1923.83       2039.70       126.88 o                         
   4   6   6        694.56        831.24       113.52 o                         
   6   6   6       4908.27       5088.92       512.66 o                         
   8   6   6        588.52        554.28        36.08 o                         
  10   6   6        638.07        594.42        47.64 o                         
  -9   7   6       1938.36       1430.49        98.48 o                         
  -7   7   6       1961.88       1947.54       136.10 o                         
  -5   7   6       2576.33       2869.67       139.40 o                         
  -3   7   6        616.30        706.59        82.92 o                         
  -1   7   6        838.47        952.96       131.61 o                         
   1   7   6       3708.84       4574.53       218.50 o                         
   3   7   6       1327.55       1338.78        71.05 o                         
   5   7   6        579.69        588.40        50.17 o                         
   7   7   6        772.73        835.86        88.73 o                         
  -6   8   6         76.15         66.42        18.33 o                         
  -4   8   6        171.66        184.51        30.26 o                         
   2   8   6         15.90         -9.06        47.38 o                         
   4   8   6        340.54        348.91        50.17 o                         
 -14   1   7        802.21        898.92        35.03 o                         
 -12   1   7       4965.80       5352.32       118.10 o                         
 -10   1   7       3596.99       3814.80        83.36 o                         
  -8   1   7       4677.33       4560.94       327.58 o                         
  -6   1   7      20559.52      24733.18      1060.11 o                         
  -4   1   7       1653.84       1956.89        90.95 o                         
  -2   1   7       9049.67       9441.12       294.27 o                         
   0   1   7       8693.42       7931.06       498.55 o                         
   2   1   7        299.55        294.26        57.61 o                         
   4   1   7       7528.61       7225.69       355.00 o                         
   6   1   7       1506.56       1472.62        87.77 o                         
   8   1   7       3790.33       3679.44       113.16 o                         
  10   1   7       3326.03       3288.05       133.48 o                         
  12   1   7       3491.37       3588.09       139.17 o                         
  14   1   7         50.73         65.75        18.20 o                         
 -15   2   7       2857.66       2429.39       158.42 o                         
 -13   2   7       1200.76       1208.72        62.00 o                         
 -11   2   7       1187.68       1274.83        36.85 o                         
  -9   2   7       6938.35       7525.99       150.70 o                         
  -7   2   7       1381.25       1201.06        62.76 o                         
  -5   2   7      16412.39      17634.05      1074.04 o                         
  -3   2   7      37341.39      42802.62      1471.47 o                         
  -1   2   7         19.72          6.08        20.73 o                         
   1   2   7      18403.73      17203.03      1051.72 o                         
   3   2   7      13530.07      13393.07       601.64 o                         
   5   2   7       1132.51       1165.05        58.02 o                         
   7   2   7       7570.49       7947.85       314.17 o                         
   9   2   7       1454.34       1455.38        75.45 o                         
  11   2   7        738.33        723.64        45.92 o                         
  13   2   7       1677.98       1826.16       134.90 o                         
 -14   3   7        282.27        315.18        28.63 o                         
 -12   3   7       3103.47       3334.31        80.79 o                         
 -10   3   7        727.02        779.55        25.70 o                         
  -8   3   7       2432.28       2359.59        73.91 o                         
  -6   3   7       2658.62       2513.46       133.23 o                         
  -4   3   7         70.41         74.28        23.22 o                         
  -2   3   7        258.47        330.59        38.98 o                         
   2   3   7       2645.38       2521.93       133.19 o                         
   4   3   7       2644.72       2886.40       142.59 o                         
   6   3   7          5.23          8.71        16.02 o                         
   8   3   7       1364.84       1312.89        87.51 o                         
  10   3   7       1381.32       1398.77        72.52 o                         
  12   3   7       1536.42       1633.93        88.56 o                         
 -13   4   7         16.10         -5.10        13.49 o                         
 -11   4   7       2090.02       2140.35        71.15 o                         
  -9   4   7        205.40        169.74        26.81 o                         
  -7   4   7        962.37        997.02        87.70 o                         
  -5   4   7         33.65         29.92        17.71 o                         
  -3   4   7       4835.35       4993.22       177.52 o                         
  -1   4   7         42.09         56.77        24.80 o                         
   1   4   7        368.20        275.97        41.61 o                         
   3   4   7       2396.03       2248.28       134.24 o                         
   5   4   7       1852.31       1681.28        72.12 o                         
   7   4   7       1775.09       1579.73        90.97 o                         
   9   4   7         46.67         56.08        25.51 o                         
  11   4   7        534.94        619.78        48.11 o                         
 -12   5   7       1025.15       1066.50        46.57 o                         
 -10   5   7       1788.63       1895.05        71.35 o                         
  -8   5   7       1686.35       1963.36       114.05 o                         
  -6   5   7       8092.88       8806.67       563.58 o                         
  -4   5   7         81.65         79.08        25.25 o                         
  -2   5   7      10956.06      11257.12       329.47 o                         
   0   5   7       8498.70       8834.75       285.01 o                         
   2   5   7       3095.65       3123.76       177.07 o                         
   4   5   7       3203.02       3122.92       156.84 o                         
   6   5   7       4370.59       4086.57       256.55 o                         
   8   5   7       1013.55       1100.85        60.78 o                         
  10   5   7       2153.24       2499.88       119.29 o                         
 -11   6   7        447.06        383.37        25.81 o                         
  -9   6   7       1398.24       1414.31        62.97 o                         
  -7   6   7         25.53         30.39        44.71 o                         
  -5   6   7        854.49        964.23        70.52 o                         
  -3   6   7       8995.19      10040.55       427.97 o                         
  -1   6   7          5.57          7.89        25.76 o                         
   1   6   7       3260.74       3233.66       142.23 o                         
   3   6   7       1531.97       1695.78       139.81 o                         
   5   6   7       1774.90       1672.38       158.46 o                         
   7   6   7       1163.66       1047.69        77.66 o                         
  -8   7   7         30.50         31.12        15.42 o                         
  -6   7   7          4.16          4.44        32.33 o                         
  -4   7   7        812.28        906.23       137.46 o                         
  -2   7   7          1.94        -28.05        46.70 o                         
   0   7   7         13.11          7.40        30.07 o                         
   2   7   7        541.76        516.20        40.67 o                         
   4   7   7         23.33         22.82        28.13 o                         
   6   7   7         46.16         46.61        26.96 o                         
  -7   8   7        802.29        656.10        46.82 o                         
  -5   8   7       1045.31        953.66        70.31 o                         
  -3   8   7        792.22        810.37        70.66 o                         
   1   8   7       1050.46       1055.69        94.71 o                         
   3   8   7       1152.99        926.33        82.43 o                         
   5   8   7        204.39        198.12        29.25 o                         
 -14   0   8       2401.58       2589.64        91.18 o                         
 -12   0   8      12028.96      12858.73       323.11 o                         
 -10   0   8        731.30        818.90        45.31 o                         
  -8   0   8        353.47        431.76        55.75 o                         
  -6   0   8       2796.47       2534.36       136.02 o                         
  -4   0   8      11754.47      13142.18       834.88 o                         
  -2   0   8        116.91         71.61        32.10 o                         
   0   0   8       5027.12       4720.84       306.73 o                         
   2   0   8      14031.12      14918.06       915.84 o                         
   4   0   8      43794.34      46265.55      2781.46 o                         
   6   0   8       6145.87       6091.17       622.33 o                         
   8   0   8       6124.85       5422.56       295.78 o                         
  10   0   8       4196.91       3914.25       265.57 o                         
  12   0   8       2131.09       2052.81       146.16 o                         
  14   0   8        150.88        126.49        24.77 o                         
 -15   1   8        604.78        543.73        21.42 o                         
 -13   1   8        203.91        217.56        19.74 o                         
 -11   1   8       1820.77       1869.05        47.82 o                         
  -9   1   8       4559.61       4665.17        97.74 o                         
  -7   1   8       1658.14       1851.95        84.64 o                         
  -5   1   8       1537.95       1506.94        56.55 o                         
  -3   1   8       9702.56      11032.34       399.44 o                         
  -1   1   8       5969.86       5876.18       265.00 o                         
   1   1   8       1520.74       1265.35       116.97 o                         
   3   1   8       3334.65       3452.18       171.02 o                         
   5   1   8       1054.81       1234.41        65.47 o                         
   7   1   8       1456.10       1485.73        60.46 o                         
   9   1   8       1301.73       1177.61        56.83 o                         
  11   1   8        713.52        728.58        51.91 o                         
  13   1   8        893.76        779.70        80.16 o                         
 -14   2   8        256.94        260.90        18.32 o                         
 -12   2   8        209.43        187.39        16.01 o                         
 -10   2   8       1205.30       1231.06        31.64 o                         
  -8   2   8       1012.75        939.31        42.92 o                         
  -6   2   8       4362.82       4615.75       159.78 o                         
  -4   2   8        707.97        914.65        75.48 o                         
  -2   2   8       9635.43      10978.07       344.14 o                         
   0   2   8        391.67        398.69        73.52 o                         
   2   2   8        152.18        107.99        30.63 o                         
   4   2   8        988.46        978.34        54.50 o                         
   6   2   8       1074.52       1038.51        52.00 o                         
   8   2   8        137.54        162.50        26.96 o                         
  10   2   8         88.84         80.87        22.97 o                         
  12   2   8         34.74         13.24        50.07 o                         
 -15   3   8       2811.81       2385.84       150.24 o                         
 -13   3   8        454.90        494.91        35.08 o                         
 -11   3   8       3340.19       3516.25        73.17 o                         
  -9   3   8       3932.84       3781.41        88.11 o                         
  -7   3   8       5814.32       5864.14       170.45 o                         
  -5   3   8       6336.47       6933.04       281.06 o                         
  -3   3   8       5342.03       5406.48       188.58 o                         
  -1   3   8      11409.51      12250.24       549.40 o                         
   1   3   8       2711.60       2101.74       131.74 o                         
   3   3   8       9109.58       8597.73       414.61 o                         
   5   3   8         35.98         41.63        19.08 o                         
   7   3   8       6331.01       6064.41       204.70 o                         
   9   3   8       1089.12       1086.24        61.75 o                         
  11   3   8       2504.11       2903.66       206.67 o                         
 -14   4   8       1475.27       1291.10       189.35 o                         
 -12   4   8       1783.13       1731.55        88.06 o                         
 -10   4   8       1118.69       1174.75        52.93 o                         
  -8   4   8       2488.22       2200.30       120.22 o                         
  -6   4   8       2692.27       2466.06       112.95 o                         
  -4   4   8        707.83        704.28        50.08 o                         
  -2   4   8       2546.03       2719.91       138.54 o                         
   0   4   8       6170.38       6282.55       308.61 o                         
   2   4   8       2477.52       2266.73       137.59 o                         
   4   4   8       4017.47       3716.59       208.63 o                         
   6   4   8       7921.36       7191.89       310.61 o                         
   8   4   8       1664.29       1588.40       112.26 o                         
  10   4   8        855.29        840.80        90.02 o                         
  12   4   8        148.22        163.47        21.54 o                         
 -13   5   8        153.15         95.09        15.94 o                         
 -11   5   8         55.06         44.91        17.70 o                         
  -9   5   8        384.26        360.60        67.69 o                         
  -7   5   8        251.35        301.13        95.26 o                         
  -5   5   8        154.96        139.42        21.20 o                         
  -3   5   8        529.31        581.51        37.12 o                         
  -1   5   8          4.54        -12.00        23.37 o                         
   1   5   8        186.41        162.34        51.79 o                         
   3   5   8          3.25          5.96        40.64 o                         
   5   5   8         27.37         32.02        30.85 o                         
   7   5   8         20.32         -3.28        22.06 o                         
   9   5   8         93.46         68.10        52.41 o                         
  11   5   8          5.95        -12.81        12.81 o                         
 -10   6   8        706.28        673.44        41.02 o                         
  -8   6   8        683.36        801.06        57.56 o                         
  -6   6   8       4191.41       4916.90       326.25 o                         
  -4   6   8       3207.61       3463.83       134.66 o                         
  -2   6   8       2850.49       2544.25       132.89 o                         
   0   6   8        216.59        172.34        39.95 o                         
   2   6   8       1811.10       1954.80        83.45 o                         
   4   6   8        948.75        885.70        75.53 o                         
   6   6   8         93.23        129.52        55.09 o                         
   8   6   8         53.20         64.37        49.15 o                         
  -9   7   8       2054.68       1857.54       122.27 o                         
  -7   7   8       1045.00       1114.94        88.36 o                         
  -5   7   8       1413.08       1529.41        87.64 o                         
  -3   7   8       1969.36       2171.98       117.54 o                         
  -1   7   8       2981.06       3430.22       169.14 o                         
   1   7   8       1388.10       1391.62       115.53 o                         
   3   7   8       1854.50       2128.12       115.28 o                         
   5   7   8        215.54        204.42        84.07 o                         
   7   7   8       2087.42       2244.63       253.45 o                         
  -4   8   8        765.62        577.26        53.51 o                         
   0   8   8        203.68        269.86        47.29 o                         
   2   8   8        326.84        285.30        54.06 o                         
   4   8   8        256.58        237.67        36.29 o                         
 -14   1   9        923.74        984.52        32.79 o                         
 -12   1   9        471.94        424.33        19.71 o                         
 -10   1   9       3148.16       3400.04        75.80 o                         
  -8   1   9       2932.37       3168.88       160.78 o                         
  -6   1   9       1718.27       1639.02        77.01 o                         
  -4   1   9       3989.73       4110.30       148.74 o                         
  -2   1   9      31115.85      34578.61      1675.87 o                         
   0   1   9       5358.40       4962.45       332.66 o                         
   2   1   9      11775.68      11959.35       749.27 o                         
   4   1   9       5140.92       4860.56       216.48 o                         
   6   1   9        251.67        244.01        30.43 o                         
   8   1   9       4488.21       4660.59       178.88 o                         
  10   1   9        910.12        930.50       116.69 o                         
  12   1   9        364.67        472.53        68.86 o                         
 -13   2   9       2562.51       2729.68        78.31 o                         
 -11   2   9       4803.55       5091.94       106.98 o                         
  -9   2   9       3642.79       3818.70        83.77 o                         
  -7   2   9       7093.55       7588.85       250.60 o                         
  -5   2   9      16711.59      17315.74       859.95 o                         
  -3   2   9       5429.47       5475.23       189.79 o                         
  -1   2   9       3705.04       3435.67       258.96 o                         
   1   2   9       6824.73       6140.41       417.61 o                         
   3   2   9        624.02        597.20        72.35 o                         
   5   2   9      11511.33      12891.36       414.00 o                         
   7   2   9       2144.72       2268.80        80.82 o                         
   9   2   9        813.26        864.42        62.57 o                         
  11   2   9       2033.58       2162.55       167.95 o                         
  13   2   9       3810.95       3581.26       223.93 o                         
 -14   3   9         28.54         30.59        15.86 o                         
 -12   3   9         15.67          8.88        15.43 o                         
 -10   3   9          3.18          2.87         8.27 o                         
  -8   3   9        558.79        602.74        27.27 o                         
  -6   3   9          3.91         -7.92        29.39 o                         
  -4   3   9       3466.76       3378.19       147.05 o                         
  -2   3   9       6000.37       6171.16       172.41 o                         
   0   3   9       3452.99       2967.71       248.16 o                         
   2   3   9       3509.34       3479.59       201.87 o                         
   4   3   9       2227.35       2134.04        84.86 o                         
   6   3   9          2.51        -20.66        20.66 o                         
   8   3   9        151.34        141.04        30.33 o                         
  10   3   9        147.17        123.31        58.28 o                         
  12   3   9         82.24         66.11        38.60 o                         
 -13   4   9        748.15        731.71        45.99 o                         
 -11   4   9        156.26        182.18        21.52 o                         
  -9   4   9        413.92        391.54        39.67 o                         
  -7   4   9        354.58        321.71        35.65 o                         
  -5   4   9       4030.87       4303.27       154.91 o                         
  -3   4   9        537.23        517.39        38.70 o                         
  -1   4   9       3396.38       3353.87       309.42 o                         
   1   4   9       1071.09        882.10       104.20 o                         
   3   4   9       3373.80       3345.76       185.22 o                         
   5   4   9        205.31        126.44        46.24 o                         
   7   4   9       2283.03       2060.14       146.32 o                         
   9   4   9        343.10        362.24        67.72 o                         
  11   4   9        656.62        784.99        71.49 o                         
 -12   5   9        775.66        833.25        63.94 o                         
 -10   5   9       4994.92       4940.70       311.14 o                         
  -6   5   9       3188.81       3353.28       113.66 o                         
  -4   5   9        531.83        500.84        36.35 o                         
  -2   5   9       9461.12       9901.10       324.84 o                         
   0   5   9        733.59        687.81        54.58 o                         
   2   5   9       3882.92       3303.70       189.27 o                         
   4   5   9       2149.68       1896.37       185.97 o                         
   6   5   9        972.04       1011.99       185.52 o                         
   8   5   9       4991.42       5144.67       331.05 o                         
 -11   6   9        150.52        152.71        15.73 o                         
  -9   6   9        882.46        819.64        52.65 o                         
  -7   6   9       1669.75       1999.24       157.95 o                         
  -5   6   9       3151.52       3704.44       179.00 o                         
  -3   6   9         15.71        -12.89        34.19 o                         
  -1   6   9        566.35        605.60        60.92 o                         
   1   6   9       2189.56       2329.51        86.93 o                         
   3   6   9        371.65        363.53        34.38 o                         
   5   6   9        871.58        688.12       104.10 o                         
   7   6   9       1730.03       1643.23        94.20 o                         
  -8   7   9        187.39        182.66        28.05 o                         
  -6   7   9         65.50         80.43        28.56 o                         
  -4   7   9         22.01         -6.98        22.27 o                         
  -2   7   9          0.21        -14.63        48.36 o                         
   0   7   9          0.22         -0.57        31.27 o                         
   2   7   9         27.54        -69.63        69.63 o                         
   4   7   9         40.49         20.82        36.26 o                         
   6   7   9          3.18         24.02        25.87 o                         
  -1   8   9        865.31       1073.50        80.22 o                         
   1   8   9        934.15       1059.62       194.60 o                         
   3   8   9        560.03        598.63        75.32 o                         
 -14   0  10       3357.49       3573.14       136.88 o                         
 -12   0  10         58.91         64.72        15.38 o                         
 -10   0  10       6413.60       7034.22       182.97 o                         
  -8   0  10      15146.91      17212.97      1042.55 o                         
  -6   0  10      14911.70      16317.34       708.44 o                         
  -4   0  10       7372.60       6363.81       349.32 o                         
  -2   0  10      18636.47      18191.29      1087.74 o                         
   0   0  10      14160.99      15166.05       922.50 o                         
   2   0  10        125.76        140.69        53.09 o                         
   4   0  10       7595.20       6605.19       491.18 o                         
   6   0  10       2850.61       2843.38       132.35 o                         
   8   0  10       2022.93       2348.02       121.13 o                         
  10   0  10       1528.24       1578.49       143.24 o                         
 -15   1  10       1162.46       1174.47        50.75 o                         
 -13   1  10        694.54        744.32        27.70 o                         
 -11   1  10       6828.71       7262.92       154.47 o                         
  -9   1  10       1196.60       1207.08        34.99 o                         
  -7   1  10       2389.87       2763.43       142.27 o                         
  -5   1  10         28.34         76.68        16.17 o                         
  -3   1  10       4122.11       4305.12       179.10 o                         
  -1   1  10         40.92         33.39        22.70 o                         
   1   1  10       2357.29       1842.79       159.53 o                         
   3   1  10        830.80        560.14        57.50 o                         
   5   1  10       3238.54       3297.72       121.66 o                         
   7   1  10       3887.47       3780.97       119.18 o                         
   9   1  10       1530.25       1717.85       122.69 o                         
  11   1  10       1288.91       1592.37        96.40 o                         
  13   1  10       1344.01       1003.10        78.24 o                         
 -14   2  10        685.37        685.45        45.83 o                         
 -12   2  10        261.75        290.71        17.41 o                         
 -10   2  10        215.01        271.95        22.42 o                         
  -8   2  10        396.45        465.51        21.51 o                         
  -6   2  10        887.18        774.66        59.59 o                         
  -4   2  10       1868.69       1778.28       122.58 o                         
  -2   2  10        170.43        247.25        33.35 o                         
   0   2  10         54.23         58.83        48.88 o                         
   2   2  10       1587.42       1425.20       300.33 o                         
   4   2  10       4154.36       4065.87       244.34 o                         
   6   2  10        193.29        158.74        27.52 o                         
   8   2  10        661.90        542.24        52.67 o                         
  10   2  10         90.31        126.50        32.83 o                         
  12   2  10        413.83        341.16        52.77 o                         
 -13   3  10       1806.50       1926.38       144.08 o                         
 -11   3  10       3059.54       3102.14        77.34 o                         
  -9   3  10       3277.67       3525.34        98.48 o                         
  -7   3  10       2192.42       2338.67        91.25 o                         
  -5   3  10       5598.42       5710.11       200.92 o                         
  -3   3  10       1676.23       1501.03        74.23 o                         
  -1   3  10      10624.64      10820.11       488.18 o                         
   1   3  10       4632.60       2939.55       199.05 o                         
   3   3  10       5529.72       5474.61       228.71 o                         
   5   3  10        675.54        669.29        41.25 o                         
   7   3  10       7084.14       7257.12       303.70 o                         
   9   3  10       2364.45       2641.83       112.85 o                         
  11   3  10        834.35       1025.21        92.33 o                         
 -14   4  10       1581.45       1328.31        89.52 o                         
 -12   4  10        844.81        910.95        78.90 o                         
 -10   4  10       1471.43       1511.12        83.62 o                         
  -8   4  10       2159.07       2230.55       102.16 o                         
  -6   4  10       6616.78       6859.69       203.31 o                         
  -4   4  10       8686.75       8767.23       218.96 o                         
  -2   4  10       2197.28       2019.31        85.66 o                         
   0   4  10       3618.58       3445.98       253.48 o                         
   2   4  10       2369.15       2278.53       190.32 o                         
   4   4  10       7649.64       7344.44       531.15 o                         
   6   4  10         35.28          2.00        42.81 o                         
   8   4  10        494.13        535.98        78.37 o                         
  10   4  10       1915.16       2156.12       106.87 o                         
 -11   5  10        253.11        251.92        25.94 o                         
  -9   5  10          5.18         12.46        29.01 o                         
  -7   5  10        179.50        165.35        73.09 o                         
  -5   5  10        349.80        337.72        41.60 o                         
  -3   5  10         40.08         42.36        24.68 o                         
  -1   5  10        438.14        418.87        40.21 o                         
   1   5  10        441.29        498.61        49.58 o                         
   3   5  10          0.41        -29.45        42.62 o                         
   5   5  10          7.82          7.31        60.12 o                         
   7   5  10        868.52        715.99        93.29 o                         
   9   5  10        212.35        214.70        37.17 o                         
 -10   6  10        927.92        871.73        40.57 o                         
  -8   6  10        792.01        805.76        45.37 o                         
  -6   6  10        413.76        489.22       116.65 o                         
  -4   6  10        295.45        276.45        38.31 o                         
  -2   6  10        824.91        911.32        84.36 o                         
   0   6  10       2163.28       2169.87       103.19 o                         
   2   6  10        764.61        753.95        50.44 o                         
   4   6  10       2441.68       2409.04       152.48 o                         
   6   6  10        750.82        725.61        84.90 o                         
   8   6  10       1712.94       1647.35       111.12 o                         
  -9   7  10        627.82        536.98        41.27 o                         
  -7   7  10        870.80        873.05        73.97 o                         
  -5   7  10       1291.11       1559.58        98.55 o                         
  -3   7  10       2618.71       2995.17       481.20 o                         
  -1   7  10       3201.64       3084.91       166.29 o                         
   1   7  10       1702.78       1664.53        75.78 o                         
   3   7  10       1858.38       2050.99       309.80 o                         
   5   7  10        725.07        816.62       116.93 o                         
   7   7  10       1628.90        701.84        48.94 o                         
  -4   8  10        326.88        363.39       136.26 o                         
  -2   8  10        169.80        146.86        31.67 o                         
   0   8  10        902.45        941.94       143.93 o                         
   2   8  10         69.30         62.55        17.00 o                         
 -14   1  11        929.30        942.64        58.90 o                         
 -12   1  11       2687.12       2751.79        62.61 o                         
 -10   1  11       6336.86       6626.45       151.74 o                         
  -8   1  11       1162.54       1258.16        39.96 o                         
  -6   1  11       5486.66       5063.14       176.26 o                         
  -4   1  11       5272.48       5619.50       234.54 o                         
  -2   1  11       1421.08       1030.23       137.15 o                         
   0   1  11       9239.60       8421.84       542.71 o                         
   2   1  11       1687.22       1557.45       151.57 o                         
   4   1  11        311.29        240.56        71.17 o                         
   6   1  11       7712.05       7922.33       219.21 o                         
   8   1  11       1987.24       2045.27        98.57 o                         
  10   1  11        914.80       1167.19        79.73 o                         
  12   1  11       1271.46       1341.25        60.11 o                         
 -15   2  11       3499.83       3350.31       207.51 o                         
 -13   2  11       2833.00       2948.28        76.36 o                         
 -11   2  11         33.75         31.69        10.70 o                         
  -9   2  11       3311.80       3091.21        78.91 o                         
  -7   2  11       4012.20       3641.54       114.21 o                         
  -5   2  11        862.38        728.91        56.12 o                         
  -3   2  11       3944.57       3737.19       151.14 o                         
  -1   2  11      13837.51      13539.99       598.32 o                         
   1   2  11       4341.23       4327.01       320.18 o                         
   3   2  11      26017.16      25558.95       918.43 o                         
   5   2  11       5062.02       4987.27       164.94 o                         
   7   2  11        811.57        786.28        44.42 o                         
   9   2  11       5721.61       6466.83       392.11 o                         
  11   2  11        234.29        256.23        30.81 o                         
 -14   3  11        115.22        158.34        33.06 o                         
 -12   3  11        805.91        851.43        49.27 o                         
 -10   3  11       1791.03       1554.05        61.33 o                         
  -8   3  11        249.26        272.65        23.10 o                         
  -6   3  11       2154.44       2148.40       146.58 o                         
  -4   3  11          3.81         14.28        26.68 o                         
  -2   3  11        531.69        621.55        43.50 o                         
   0   3  11        226.57        161.13        64.45 o                         
   2   3  11        481.04        287.79       144.21 o                         
   4   3  11        650.91        646.22        87.80 o                         
   6   3  11       5197.74       5135.17       169.40 o                         
   8   3  11         57.90         48.40        28.77 o                         
  10   3  11        568.99        624.55        50.51 o                         
  12   3  11        136.29        101.58        21.64 o                         
 -13   4  11        804.25        850.72        71.47 o                         
 -11   4  11        320.35        355.84        28.90 o                         
  -9   4  11       3922.39       4081.59       208.92 o                         
  -7   4  11        676.79        703.86        49.29 o                         
  -5   4  11       4610.57       4475.66       133.43 o                         
  -3   4  11        574.21        582.04        32.88 o                         
  -1   4  11       2390.88       2252.87        89.21 o                         
   1   4  11         28.40         -5.38        49.39 o                         
   3   4  11        846.74        742.39        78.90 o                         
   5   4  11        452.45        434.28        80.79 o                         
   7   4  11         77.01         57.62        54.43 o                         
   9   4  11        691.13        689.26        52.67 o                         
 -12   5  11       3071.91       3358.55       211.43 o                         
 -10   5  11       2496.50       2943.68       174.42 o                         
  -8   5  11       1242.49       1559.43       119.02 o                         
  -6   5  11       3040.37       3101.11       212.82 o                         
  -4   5  11       9209.07       9577.99       278.98 o                         
  -2   5  11        769.11        784.17        52.87 o                         
   0   5  11       5910.82       6158.61       208.68 o                         
   2   5  11       1937.41       1864.71       130.44 o                         
   4   5  11       1119.01        797.78       108.84 o                         
   6   5  11       2189.98       1788.25       148.99 o                         
   8   5  11       1801.66       2011.95       138.65 o                         
  10   5  11        448.76        417.58        37.01 o                         
 -11   6  11         48.92         70.38        17.07 o                         
  -9   6  11       1844.55       1853.07       129.43 o                         
  -7   6  11        795.98        986.03        67.32 o                         
  -5   6  11        578.89        659.23        82.15 o                         
  -3   6  11       2704.17       2946.97       121.38 o                         
  -1   6  11       1891.74       2001.17       142.87 o                         
   1   6  11         23.70         47.38        26.00 o                         
   3   6  11       4332.04       4263.69       355.24 o                         
   5   6  11        852.79        624.94        76.19 o                         
   7   6  11          5.39         65.74        44.54 o                         
  -8   7  11          4.63          0.45         8.06 o                         
  -6   7  11         15.53         13.52        16.35 o                         
  -4   7  11        108.24         92.64        27.46 o                         
  -2   7  11        631.76        648.11        82.30 o                         
   0   7  11         50.67         16.60        28.21 o                         
   2   7  11         85.52         14.49        34.10 o                         
   4   7  11        117.98        197.54        38.15 o                         
   6   7  11         47.45         37.64        15.70 o                         
  -5   8  11       1115.17       1166.51        76.59 o                         
  -3   8  11        161.19        201.45        24.69 o                         
  -1   8  11        983.03       1107.27        76.68 o                         
   1   8  11        440.41        417.60        48.99 o                         
 -14   0  12       3659.33       3762.33       249.88 o                         
 -12   0  12        745.70        859.64        55.88 o                         
 -10   0  12      13295.02      13640.43       481.50 o                         
  -8   0  12         57.22         68.20        22.43 o                         
  -6   0  12      15503.24      15054.34       669.64 o                         
  -4   0  12      12010.51      11352.50       762.32 o                         
  -2   0  12         71.64         39.99        35.22 o                         
   0   0  12       5141.09       5308.47       363.56 o                         
   2   0  12      15270.69      17269.28      1080.23 o                         
   4   0  12       3287.32       3130.45       301.28 o                         
   6   0  12       3415.03       3359.77       154.71 o                         
   8   0  12       2998.05       3076.18       174.40 o                         
  10   0  12       1110.74       1214.30       115.17 o                         
  12   0  12       3093.05       3157.07       168.20 o                         
 -15   1  12        142.98         98.57        26.20 o                         
 -13   1  12       1570.56       1641.47        70.67 o                         
 -11   1  12        111.51         67.92        13.15 o                         
  -9   1  12        773.42        770.06        29.18 o                         
  -7   1  12       8753.54       8347.03       203.41 o                         
  -5   1  12       2731.62       2795.12       189.96 o                         
  -3   1  12       4130.97       3576.58       165.54 o                         
  -1   1  12      16435.73      15469.37       953.77 o                         
   1   1  12       2741.61       2527.03       206.78 o                         
   3   1  12       2089.42       1842.52       116.74 o                         
   5   1  12         79.09         50.54        20.47 o                         
   7   1  12        314.91        290.00        30.69 o                         
   9   1  12       1286.53       1484.10        92.81 o                         
  11   1  12         15.70         14.41        26.79 o                         
 -14   2  12         19.43         17.29        16.70 o                         
 -12   2  12         52.90         21.60        13.55 o                         
 -10   2  12        147.53        137.54        16.95 o                         
  -8   2  12       1403.17       1313.29        46.96 o                         
  -6   2  12          1.12         20.48        72.03 o                         
  -4   2  12       1055.42       1199.28        65.20 o                         
  -2   2  12         24.61         48.01        25.38 o                         
   0   2  12       3234.94       3240.17       174.77 o                         
   2   2  12         68.25         61.46        49.30 o                         
   4   2  12       1181.82       1086.11        72.56 o                         
   6   2  12         57.81         42.96        31.64 o                         
   8   2  12        661.68        696.65        60.16 o                         
  10   2  12          7.29         18.55        28.22 o                         
  12   2  12        232.42        271.14        33.87 o                         
 -13   3  12       4131.63       4248.79       157.44 o                         
 -11   3  12       1283.46       1340.71        44.38 o                         
  -9   3  12       3813.99       4010.66       105.02 o                         
  -7   3  12       2681.43       2690.69       110.10 o                         
  -5   3  12       1646.71       1630.55        82.44 o                         
  -3   3  12      12791.93      13093.11       419.73 o                         
  -1   3  12       7722.50       6741.45       241.00 o                         
   1   3  12        295.33        167.64        56.82 o                         
   3   3  12       2485.92       2508.63        99.34 o                         
   5   3  12      10295.33      10460.88       342.44 o                         
   7   3  12        127.01        202.97        68.30 o                         
   9   3  12       2771.61       2882.52       141.55 o                         
  11   3  12        647.72        724.51        64.03 o                         
 -14   4  12        801.04        583.90        43.15 o                         
 -12   4  12        327.91        339.02        44.72 o                         
 -10   4  12       5737.24       5965.42       263.36 o                         
  -8   4  12       1179.39       1292.70        67.45 o                         
  -6   4  12       2327.25       2337.03        78.34 o                         
  -4   4  12       3571.40       3598.48       103.29 o                         
  -2   4  12         27.19          5.30        20.35 o                         
   0   4  12       5506.61       4957.33       202.99 o                         
   2   4  12       3939.75       3410.01       260.95 o                         
   4   4  12       1298.68       1443.59       178.45 o                         
   6   4  12       2374.72       2315.59       189.11 o                         
   8   4  12       2392.70       2535.45       175.99 o                         
  10   4  12        189.96        180.01        28.78 o                         
 -11   5  12         26.74         21.47        24.30 o                         
  -9   5  12        110.47        113.24        50.59 o                         
  -7   5  12        517.72        584.47        50.15 o                         
  -5   5  12         29.06          4.21        20.96 o                         
  -3   5  12       2898.85       2799.87        79.65 o                         
  -1   5  12        857.91        873.75        87.55 o                         
   1   5  12        152.47         74.35        45.92 o                         
   3   5  12        283.48        170.68        72.37 o                         
   5   5  12        136.58        111.49        62.10 o                         
   7   5  12        241.71        261.38        48.45 o                         
   9   5  12        158.02        152.35        25.70 o                         
 -10   6  12        782.30        741.54        60.54 o                         
  -8   6  12        418.23        503.09        39.39 o                         
  -6   6  12       1527.59       1877.91       133.97 o                         
  -4   6  12       2178.95       2290.89       271.99 o                         
  -2   6  12        198.88        208.75        33.09 o                         
   0   6  12       2171.65       2266.21       127.10 o                         
   2   6  12        856.10        810.19        57.69 o                         
   4   6  12       1716.81       1395.73       125.82 o                         
   6   6  12        119.32         85.19        55.75 o                         
   8   6  12        683.15        670.62       133.33 o                         
  -7   7  12       2581.83       2317.16       121.98 o                         
  -5   7  12         63.03         62.68        21.97 o                         
  -3   7  12       1803.05       2091.96       105.78 o                         
  -1   7  12       1063.75       1208.50        75.15 o                         
   1   7  12        863.19       1028.78        86.13 o                         
   3   7  12        543.08        617.01        44.72 o                         
   5   7  12       1861.94       1970.50       128.71 o                         
  -4   8  12        503.35        485.29        36.57 o                         
  -2   8  12         68.48         69.19        15.55 o                         
   0   8  12        259.46        238.82        22.97 o                         
 -14   1  13       2809.52       2851.40       192.92 o                         
 -12   1  13       2055.82       2316.48        72.11 o                         
 -10   1  13       1342.56       1434.01        45.68 o                         
  -8   1  13       3082.06       3004.71        81.42 o                         
  -6   1  13        463.11        392.29        71.78 o                         
  -4   1  13       7446.56       7334.90       487.82 o                         
  -2   1  13       3219.35       2609.66       207.60 o                         
   0   1  13       3419.04       3246.26       251.17 o                         
   2   1  13       2359.67       1974.66       189.63 o                         
   4   1  13       5759.01       4915.72       181.77 o                         
   6   1  13       3121.53       3095.54        93.28 o                         
   8   1  13       1430.98       1534.44        94.29 o                         
  10   1  13       1752.80       1874.55        83.38 o                         
  12   1  13        198.31        209.05        29.66 o                         
 -15   2  13        679.17        692.26        53.22 o                         
 -13   2  13       1568.69       1682.10        52.81 o                         
 -11   2  13       4833.16       5242.60       131.12 o                         
  -9   2  13       6724.99       6821.61       185.60 o                         
  -7   2  13       7831.51       7391.93       181.74 o                         
  -5   2  13      14782.64      15880.30      1137.17 o                         
  -3   2  13        730.73        616.10        41.21 o                         
  -1   2  13       7150.06       6408.30       449.08 o                         
   1   2  13       1938.07       1622.72       167.10 o                         
   3   2  13       3072.61       2861.65       124.55 o                         
   5   2  13        541.81        573.36        41.00 o                         
   7   2  13       2275.40       2497.90       122.22 o                         
   9   2  13       2035.75       2100.10        92.82 o                         
  11   2  13       2331.86       2602.64       122.09 o                         
 -12   3  13        333.87        375.77        26.28 o                         
 -10   3  13        371.20        381.05        27.03 o                         
  -8   3  13         91.52         79.90        17.07 o                         
  -6   3  13         72.61         68.03        21.36 o                         
  -4   3  13        809.16        729.93        45.83 o                         
  -2   3  13        432.37        510.43        40.62 o                         
   0   3  13         12.25         12.91        22.93 o                         
   2   3  13       1869.29       1715.52       142.25 o                         
   4   3  13       1045.55       1092.24        73.78 o                         
   6   3  13        599.55        583.41        68.29 o                         
   8   3  13        538.04        625.10        70.32 o                         
  10   3  13        582.65        593.69        62.26 o                         
 -13   4  13        147.51        105.02        27.68 o                         
 -11   4  13         40.30         14.55        25.25 o                         
  -9   4  13        257.68        319.32        39.19 o                         
  -7   4  13        351.19        376.92        34.01 o                         
  -5   4  13         72.76         65.69        17.95 o                         
  -3   4  13       1441.87       1409.11        52.68 o                         
  -1   4  13        617.73        604.43        53.16 o                         
   1   4  13       4704.60       4297.69       177.51 o                         
   3   4  13        755.90        637.17       101.59 o                         
   5   4  13       2032.56       2100.33       181.79 o                         
   7   4  13        126.15         90.78        56.27 o                         
   9   4  13        857.90        939.66        53.96 o                         
 -10   5  13        612.47        733.56        46.55 o                         
  -8   5  13       4488.84       4773.00       746.54 o                         
  -6   5  13        186.54        256.58        34.24 o                         
  -4   5  13       5635.75       5629.52       164.79 o                         
  -2   5  13       3987.56       4118.09       128.20 o                         
   0   5  13       5192.00       4762.21       206.28 o                         
   2   5  13        542.78        489.24       104.07 o                         
   4   5  13       2887.21       3108.72       161.95 o                         
   6   5  13       3814.55       3862.05       658.27 o                         
   8   5  13        498.16        583.43        38.51 o                         
 -11   6  13       1393.98       1188.34        77.23 o                         
  -9   6  13        121.17        119.26        19.19 o                         
  -7   6  13       2895.24       3743.36       238.85 o                         
  -5   6  13        770.51        788.69        70.68 o                         
  -3   6  13        629.40        700.52        86.21 o                         
  -1   6  13       1250.97       1449.77        69.40 o                         
   1   6  13       1512.18       1625.46        76.13 o                         
   3   6  13        717.71        701.88        64.99 o                         
   7   6  13        387.42        388.78        33.16 o                         
  -8   7  13         24.12         30.82         9.28 o                         
  -6   7  13        765.66        834.45        57.07 o                         
  -4   7  13        159.12        185.98        49.16 o                         
  -2   7  13        142.39        149.87        21.48 o                         
   0   7  13         20.36         33.44        14.78 o                         
   2   7  13          5.64          4.82        17.34 o                         
   4   7  13         84.68        108.66        26.86 o                         
 -14   0  14       1757.98       1824.19        95.36 o                         
 -12   0  14       2283.33       2297.01       126.73 o                         
 -10   0  14         33.63         26.69        24.24 o                         
  -8   0  14       8247.91       7568.88       365.33 o                         
  -6   0  14       3882.86       3393.54       283.35 o                         
  -4   0  14       2545.32       2964.58       287.09 o                         
  -2   0  14      11541.35      10556.92       663.00 o                         
   0   0  14      15098.74      15991.45       997.14 o                         
   2   0  14       6864.21       7191.93       511.48 o                         
   4   0  14       9266.91       8242.06       626.66 o                         
   6   0  14       1135.17       1286.71        83.29 o                         
   8   0  14       1416.94       1728.78       145.59 o                         
  10   0  14       2576.37       2864.93       198.62 o                         
 -15   1  14        186.84        168.72        25.67 o                         
 -13   1  14       1737.06       1711.60        60.30 o                         
 -11   1  14       2783.31       2765.86        84.69 o                         
  -9   1  14       4202.25       3864.97       136.04 o                         
  -7   1  14       1790.75       1766.85        72.58 o                         
  -3   1  14       1616.92       1456.45        94.94 o                         
  -1   1  14        127.37         77.20        46.78 o                         
   1   1  14        182.69         95.15        54.91 o                         
   3   1  14       2734.99       2540.29       151.03 o                         
   5   1  14       4839.81       4684.61       129.15 o                         
   7   1  14       1513.84       1693.43        75.07 o                         
   9   1  14        520.55        504.49        66.84 o                         
  11   1  14        587.90        667.86        44.69 o                         
 -14   2  14         53.10         24.03        19.70 o                         
 -12   2  14        436.28        425.86        24.99 o                         
 -10   2  14        284.20        218.27        23.50 o                         
  -8   2  14       1504.08       1491.23        48.44 o                         
  -6   2  14        210.95        122.37        24.05 o                         
  -4   2  14        259.82        259.00        29.13 o                         
  -2   2  14        389.11        281.22        48.37 o                         
   0   2  14        200.27        186.90        67.25 o                         
   2   2  14         63.74         29.34        31.11 o                         
   4   2  14          6.81         -3.81        27.09 o                         
   6   2  14        601.27        668.43        47.69 o                         
   8   2  14          0.80        -20.96        35.19 o                         
  10   2  14        345.24        433.15        56.41 o                         
 -13   3  14       1888.64       2071.45        97.71 o                         
 -11   3  14       1412.17       1453.72        45.48 o                         
  -9   3  14       3349.99       3208.99        93.58 o                         
  -7   3  14       2297.57       2224.62        86.97 o                         
  -5   3  14       6377.52       5975.73       169.95 o                         
  -3   3  14       3265.16       2953.83        96.44 o                         
  -1   3  14        674.92        594.88        56.16 o                         
   1   3  14      10180.57       9562.85       326.48 o                         
   3   3  14        274.56        262.60        51.78 o                         
   5   3  14       3170.44       3339.77       176.75 o                         
   7   3  14       2200.17       2419.84       172.54 o                         
   9   3  14       2947.85       3265.15       216.65 o                         
 -12   4  14       1047.87       1064.45        85.55 o                         
 -10   4  14        364.49        388.82        35.64 o                         
  -8   4  14       3825.18       3728.39       148.25 o                         
  -6   4  14       2925.55       2941.41        95.85 o                         
  -4   4  14        333.20        369.22        36.22 o                         
  -2   4  14       9596.24       9076.27       250.08 o                         
   0   4  14       3586.20       3511.32       150.51 o                         
   2   4  14       2496.69       2257.58       126.33 o                         
   4   4  14       1920.12       1958.89       116.86 o                         
   6   4  14       1301.86       1392.09        86.97 o                         
   8   4  14        342.85        339.98        38.25 o                         
 -11   5  14        160.43        133.00        37.33 o                         
  -9   5  14         12.81         24.00        18.43 o                         
  -7   5  14         66.03         53.01        23.20 o                         
  -5   5  14         89.08         69.50        21.91 o                         
  -3   5  14        779.32        668.40        35.22 o                         
  -1   5  14         10.00         38.24        32.49 o                         
   1   5  14        155.77        195.17        76.06 o                         
   3   5  14          7.11        -15.43        61.38 o                         
   5   5  14         12.75        -39.23        39.23 o                         
   7   5  14        692.16        724.47        45.02 o                         
 -10   6  14        605.11        623.29        49.15 o                         
  -8   6  14       1907.70       2373.03       155.54 o                         
  -6   6  14       1334.04       1380.82       101.39 o                         
  -4   6  14        483.78        589.21        45.04 o                         
  -2   6  14        515.36        527.95        42.89 o                         
   0   6  14        700.45        693.79        39.11 o                         
   2   6  14        492.31        586.29        58.30 o                         
   4   6  14        305.96        306.98        41.48 o                         
   6   6  14        306.29        332.35        25.93 o                         
  -7   7  14        247.60        251.11        31.01 o                         
  -5   7  14       2823.60       2926.76       109.62 o                         
  -3   7  14       3465.86       3850.85       140.57 o                         
  -1   7  14        401.22        395.64        30.11 o                         
   1   7  14       1430.34       1624.40        94.07 o                         
   3   7  14        480.38        560.26        50.44 o                         
 -14   1  15        958.76        949.50        56.71 o                         
 -12   1  15       1619.26       1634.38        50.68 o                         
 -10   1  15        934.26        948.78        50.21 o                         
  -8   1  15       5801.35       5276.64       167.70 o                         
  -6   1  15       2415.16       2024.35        83.77 o                         
  -4   1  15      10514.39      10759.16       539.58 o                         
  -2   1  15       3016.78       2936.99       151.55 o                         
   0   1  15       4246.30       4385.46       329.37 o                         
   2   1  15       1064.39        966.07       268.86 o                         
   4   1  15       1952.56       1977.79       171.61 o                         
   6   1  15       1124.86       1223.69        55.09 o                         
   8   1  15        941.35       1155.06        75.90 o                         
  10   1  15        402.30        414.83        39.87 o                         
 -13   2  15       1194.68       1164.00        43.42 o                         
 -11   2  15       2597.87       2467.94        75.30 o                         
  -9   2  15       2599.78       2499.73        80.36 o                         
  -7   2  15       2727.46       2444.54        81.95 o                         
  -5   2  15       1545.95       1289.11        48.33 o                         
  -3   2  15       5037.74       4540.69       152.63 o                         
  -1   2  15       5352.45       5132.36       199.13 o                         
   1   2  15       7382.51       7048.18       228.98 o                         
   3   2  15       2757.70       2499.93       144.42 o                         
   5   2  15       4255.95       4230.77       116.59 o                         
   7   2  15       1347.83       1452.48        74.18 o                         
   9   2  15       1097.75       1364.01       110.42 o                         
 -14   3  15          4.46          9.23        14.63 o                         
 -12   3  15         69.78         72.78        15.22 o                         
 -10   3  15        296.03        343.85        28.64 o                         
  -8   3  15       2064.47       1701.62        63.15 o                         
  -6   3  15       1046.26       1024.30        67.47 o                         
  -4   3  15       3431.08       3110.61       151.32 o                         
  -2   3  15       1247.86       1199.68        55.06 o                         
   0   3  15       1959.93       1839.62        91.51 o                         
   2   3  15        130.92        125.41        28.95 o                         
   4   3  15        514.82        398.48        37.89 o                         
   6   3  15         29.16         11.73        42.98 o                         
   8   3  15        252.56        261.97        45.69 o                         
 -11   4  15        931.63        963.77        41.16 o                         
  -9   4  15        419.87        371.45        33.75 o                         
  -7   4  15       2212.24       2090.65        81.90 o                         
  -5   4  15        245.04        285.12        24.33 o                         
  -3   4  15        785.23        624.34        82.78 o                         
  -1   4  15        294.07        332.16        43.17 o                         
   1   4  15       2025.82       1777.44       104.50 o                         
   3   4  15         24.67        -19.66        66.96 o                         
   5   4  15        336.73        416.39        49.78 o                         
   7   4  15        673.00        731.39        58.34 o                         
   9   4  15        467.81        480.62        43.37 o                         
 -12   5  15       1465.46       1039.46        70.45 o                         
 -10   5  15       1097.83       1088.70        93.09 o                         
  -8   5  15        977.19       1098.72        65.49 o                         
  -6   5  15       2776.25       2891.80       119.02 o                         
  -4   5  15       2689.55       2671.73        98.16 o                         
  -2   5  15       1231.52       1238.85        66.65 o                         
   0   5  15        579.80        593.56        59.39 o                         
   2   5  15       3451.22       3580.01       180.74 o                         
   4   5  15       2157.45       2344.83       125.21 o                         
   6   5  15       1600.83       1640.34       103.24 o                         
  -9   6  15        164.48        147.57        24.93 o                         
  -7   6  15       1316.17       1363.18        96.61 o                         
  -5   6  15        149.91        117.67        30.86 o                         
  -3   6  15        177.62        181.78        26.53 o                         
  -1   6  15       1188.52       1450.50       288.92 o                         
   1   6  15       1736.16       1828.11        97.61 o                         
   3   6  15        738.78        710.78        68.47 o                         
   5   6  15        231.95        238.01        20.31 o                         
  -6   7  15        446.79        460.54       135.73 o                         
  -4   7  15         38.30         46.81        18.36 o                         
  -2   7  15          5.77         -3.35        13.35 o                         
   0   7  15        301.49        359.55        33.07 o                         
   2   7  15         38.51         13.46        16.56 o                         
 -14   0  16        671.53        718.74        65.48 o                         
 -12   0  16       4840.56       5014.48       236.41 o                         
 -10   0  16       5910.59       6243.50       422.62 o                         
  -8   0  16      22298.43      22034.76       939.80 o                         
  -6   0  16        116.43        105.80        32.67 o                         
  -4   0  16       7705.22       8574.42       641.00 o                         
  -2   0  16       3555.08       3567.73       328.71 o                         
   0   0  16        835.42        614.05        96.38 o                         
   2   0  16       2979.74       2511.01       273.11 o                         
   4   0  16        403.69        482.24       129.30 o                         
   6   0  16       3544.94       3702.96       149.98 o                         
   8   0  16       4619.19       5248.88       339.45 o                         
  10   0  16       1748.51       1795.22       125.03 o                         
 -13   1  16       1126.20       1227.27        46.20 o                         
 -11   1  16        361.73        311.40        23.54 o                         
  -9   1  16        145.82        163.54        22.15 o                         
  -7   1  16       4107.47       3789.10       128.99 o                         
  -5   1  16       2524.89       2236.18        91.72 o                         
  -3   1  16        314.37        356.53        54.62 o                         
  -1   1  16       3335.49       2994.13       130.10 o                         
   1   1  16       4400.34       4339.20       341.95 o                         
   3   1  16         41.20         27.45        68.36 o                         
   5   1  16       3858.87       3695.39       117.59 o                         
   7   1  16        270.21        319.71        32.59 o                         
   9   1  16        592.79        725.47        50.88 o                         
 -14   2  16        186.51        185.87        21.01 o                         
 -12   2  16         40.47         47.36        14.11 o                         
 -10   2  16          1.08        -15.84        15.84 o                         
  -8   2  16          4.73         -6.95        20.66 o                         
  -6   2  16        584.52        460.66        36.24 o                         
  -4   2  16        409.96        331.21        34.50 o                         
  -2   2  16        298.01        214.47        29.35 o                         
   0   2  16        115.63        101.84        24.07 o                         
   2   2  16       3996.80       3651.42       152.27 o                         
   4   2  16         31.27          6.43        22.10 o                         
   6   2  16         26.73        -18.04        28.34 o                         
   8   2  16          1.37         -7.79        37.75 o                         
 -13   3  16       1507.13       1469.09        87.36 o                         
 -11   3  16       2626.28       2668.73        83.64 o                         
  -9   3  16        412.90        393.74        27.30 o                         
  -7   3  16       2364.50       1925.20        79.40 o                         
  -5   3  16       6481.67       6110.00       189.38 o                         
  -3   3  16       2100.74       1907.17        69.52 o                         
  -1   3  16       4926.96       4708.80       174.26 o                         
   1   3  16       2017.46       2137.37        95.00 o                         
   3   3  16       2016.62       2005.90        66.03 o                         
   5   3  16       5730.61       5528.49       148.36 o                         
   7   3  16        703.70        749.84        41.53 o                         
   9   3  16         34.79        -12.90        40.52 o                         
 -12   4  16       1689.52       1835.52       130.84 o                         
 -10   4  16       2083.90       1967.70       112.74 o                         
  -8   4  16       3716.83       3722.29       147.04 o                         
  -6   4  16        870.86        925.15        72.97 o                         
  -4   4  16       2965.84       2692.95       119.97 o                         
  -2   4  16       1585.72       1613.71        86.65 o                         
   0   4  16         30.25         19.30        27.23 o                         
   2   4  16       6747.25       7479.74       339.14 o                         
   4   4  16        252.08        312.73        45.92 o                         
   6   4  16        198.91        222.32        26.55 o                         
   8   4  16       2482.90       2706.54       172.26 o                         
 -11   5  16         41.75         60.85        17.77 o                         
  -9   5  16          1.57         -3.65        15.58 o                         
  -7   5  16         92.40         97.56        25.14 o                         
  -5   5  16        560.88        580.40        63.99 o                         
  -3   5  16          1.99         -9.20        17.55 o                         
  -1   5  16        788.85        782.79        63.58 o                         
   1   5  16          9.61          9.06        25.68 o                         
   3   5  16         72.93         -7.11       104.39 o                         
   5   5  16        344.82        325.58        27.31 o                         
   7   5  16          2.54          1.55        18.75 o                         
  -8   6  16       1053.61        862.26        48.68 o                         
  -6   6  16         10.46          4.41        20.67 o                         
  -4   6  16        956.26       1014.78        82.99 o                         
  -2   6  16       2839.36       2881.22       735.72 o                         
   2   6  16       1784.54       2060.81       108.46 o                         
   4   6  16        200.99        193.59        35.17 o                         
  -3   7  16         47.40         40.48        23.56 o                         
   1   7  16        688.65        673.86        41.17 o                         
 -14   1  17       1586.64       1725.36       111.09 o                         
 -12   1  17       1673.85       1659.13        60.70 o                         
 -10   1  17        649.52        552.54        49.80 o                         
  -8   1  17       1950.59       1609.71        75.19 o                         
  -6   1  17       1668.26       1564.07        87.13 o                         
  -4   1  17       1200.92       1044.48        49.95 o                         
  -2   1  17       3103.99       2809.97       108.65 o                         
   0   1  17        897.25        892.81        59.55 o                         
   2   1  17       4180.71       3519.07       192.58 o                         
   4   1  17       3772.29       3807.15       227.38 o                         
   6   1  17       1737.33       1782.32        75.19 o                         
   8   1  17        983.60       1201.30        80.66 o                         
  10   1  17        667.12        515.56        69.85 o                         
 -13   2  17        833.19        908.68        37.56 o                         
 -11   2  17       2937.78       2858.74        90.24 o                         
  -9   2  17       1415.59       1397.85        52.55 o                         
  -7   2  17       5315.15       4856.71       129.43 o                         
  -5   2  17       2804.82       2571.20        94.39 o                         
  -3   2  17       6781.15       6562.62       187.61 o                         
  -1   2  17       2564.22       2311.64        82.57 o                         
   1   2  17      12326.53      11994.40       318.94 o                         
   3   2  17         54.87         38.33        25.69 o                         
   5   2  17       2474.69       2357.80       132.81 o                         
   7   2  17       1872.52       2097.24       151.54 o                         
   9   2  17       1013.16       1054.09        82.92 o                         
 -12   3  17        450.24        458.38        37.81 o                         
 -10   3  17          4.69         12.55        15.35 o                         
  -8   3  17        121.06         91.08        37.45 o                         
  -6   3  17         24.94        -35.93        41.81 o                         
  -4   3  17         14.62         22.06        21.35 o                         
  -2   3  17        185.37        155.41        24.67 o                         
   0   3  17        171.87        206.03        29.72 o                         
   2   3  17       1032.13       1031.50        53.99 o                         
   4   3  17       2357.74       1852.55        71.50 o                         
   6   3  17        305.02        300.77        29.36 o                         
   8   3  17        685.50        747.10        63.58 o                         
 -11   4  17        966.19       1023.44        40.01 o                         
  -9   4  17        769.02        836.81        61.99 o                         
  -7   4  17        321.77        293.63        26.59 o                         
  -5   4  17        553.42        565.92       113.72 o                         
  -3   4  17        957.21       1045.69        66.69 o                         
  -1   4  17        459.02        496.97        41.66 o                         
   1   4  17         16.74         52.69        33.41 o                         
   3   4  17        775.08        744.42        62.67 o                         
   5   4  17        225.49        219.62        29.25 o                         
   7   4  17        399.47        460.38        47.25 o                         
 -10   5  17       2133.00       2279.53       182.41 o                         
  -8   5  17       1895.09       1823.23       341.97 o                         
  -6   5  17       3341.33       3277.93       141.81 o                         
  -4   5  17       1779.39       2123.95        96.53 o                         
  -2   5  17       3552.11       3696.63       187.28 o                         
   0   5  17        553.69        657.78        81.94 o                         
   2   5  17       1723.32       1738.12        97.22 o                         
   4   5  17       2075.78       2241.79       114.69 o                         
   6   5  17        450.99        413.23        41.18 o                         
  -9   6  17       1421.37       1458.79        96.25 o                         
  -7   6  17         40.02          7.50        19.85 o                         
  -5   6  17       2479.71       2424.71       784.08 o                         
  -3   6  17        915.34        948.68        86.07 o                         
  -4   7  17        311.86        267.00        29.36 o                         
   0   7  17         45.80         30.37        15.11 o                         
 -14   0  18        196.16        167.87        26.84 o                         
 -12   0  18       5810.31       6108.60       275.19 o                         
 -10   0  18        149.83        179.15        40.34 o                         
  -8   0  18        355.31        374.45        48.31 o                         
  -6   0  18      10742.22      10713.17       453.39 o                         
  -4   0  18       3203.21       2996.67       180.88 o                         
  -2   0  18       4491.10       4681.88       412.42 o                         
   2   0  18       6587.95       5672.58       482.68 o                         
   4   0  18        636.68        622.85       105.42 o                         
   6   0  18       3616.27       4120.72       297.42 o                         
 -13   1  18         41.84         30.86        13.38 o                         
 -11   1  18       1468.54       1549.82        77.15 o                         
  -9   1  18       1796.12       1638.53        75.32 o                         
  -7   1  18       4488.92       4444.16       147.02 o                         
  -5   1  18        799.14        711.12        43.75 o                         
  -3   1  18       5602.93       5385.13       248.16 o                         
  -1   1  18         55.16         45.86        35.18 o                         
   1   1  18       1052.36        906.91        65.45 o                         
   3   1  18       1245.03        741.10       177.18 o                         
   5   1  18          4.41        -52.49        52.49 o                         
   9   1  18        342.06        440.28        34.74 o                         
 -12   2  18        153.62        153.47        22.39 o                         
 -10   2  18        933.39        988.10        49.95 o                         
  -8   2  18        753.66        621.53        39.18 o                         
  -6   2  18         74.64         54.55        28.28 o                         
  -4   2  18         37.88         65.58        23.56 o                         
  -2   2  18        802.55        731.43        55.17 o                         
   0   2  18        231.48        235.74        27.58 o                         
   2   2  18        187.72        125.42        39.03 o                         
   4   2  18        106.53        -20.33        39.53 o                         
   6   2  18       1081.69        993.25        44.77 o                         
   8   2  18        175.26        210.36        43.08 o                         
 -13   3  18       1000.57       1080.15        76.57 o                         
 -11   3  18        968.81        923.38        47.88 o                         
  -9   3  18       2835.94       2861.11       102.43 o                         
  -7   3  18       2982.62       2981.28       109.94 o                         
  -5   3  18       1716.31       1682.39        58.82 o                         
  -3   3  18       4136.36       3852.68       109.15 o                         
  -1   3  18        689.07        659.68        47.86 o                         
   1   3  18        738.27        808.95        48.19 o                         
   3   3  18       6712.82       6184.47       181.24 o                         
   5   3  18        342.63        314.12        36.22 o                         
   7   3  18       1595.67       1634.60       156.42 o                         
 -10   4  18        875.67        980.31        45.65 o                         
  -8   4  18        997.36       1144.49        74.62 o                         
  -6   4  18        957.47        861.60       128.39 o                         
  -4   4  18       1152.25       1404.87        75.01 o                         
  -2   4  18       3269.98       3464.85       145.02 o                         
   0   4  18       6848.09       7406.11       276.76 o                         
   2   4  18         25.57         37.01        54.02 o                         
   4   4  18       1211.40       1288.79       104.00 o                         
   6   4  18       3286.20       3132.22       144.34 o                         
  -9   5  18        815.56        781.01       177.97 o                         
  -7   5  18          0.75        -29.72        34.79 o                         
  -5   5  18        396.97        435.62        48.03 o                         
  -3   5  18        128.97        106.21        36.80 o                         
  -1   5  18         71.40         40.32        35.25 o                         
   1   5  18         13.68         27.64        33.25 o                         
   3   5  18         31.98        -18.90        29.47 o                         
   5   5  18         41.10          4.19        27.28 o                         
  -8   6  18        479.82        405.08        25.96 o                         
  -6   6  18        930.56       1127.65        88.47 o                         
  -4   6  18        955.56       1178.74        97.96 o                         
  -2   6  18         44.58         67.41        27.75 o                         
   0   6  18        492.63        544.30        64.31 o                         
   4   6  18         66.69         46.82        15.00 o                         
 -14   1  19         58.65         55.95        14.82 o                         
 -12   1  19       1614.69       1758.51        66.11 o                         
 -10   1  19       2011.90       1980.66        80.07 o                         
  -8   1  19        408.44        368.61        49.93 o                         
  -6   1  19       8606.96       8926.54       265.02 o                         
  -4   1  19       1114.82       1103.87        52.71 o                         
  -2   1  19       2620.33       2554.07       132.43 o                         
   0   1  19       1503.77       1606.00       101.61 o                         
   2   1  19       3359.53       3499.60       144.57 o                         
   4   1  19        379.10        344.10        46.12 o                         
   6   1  19       1704.24       1968.59        79.66 o                         
   8   1  19        154.50        178.56        28.19 o                         
 -13   2  19       3436.69       3771.37       235.00 o                         
 -11   2  19       2138.95       2270.90        96.78 o                         
  -9   2  19       4744.53       4728.00       143.74 o                         
  -7   2  19       1559.00       1536.43        84.23 o                         
  -5   2  19        234.71        254.99        30.86 o                         
  -3   2  19       5284.68       5327.77       154.86 o                         
  -1   2  19       1037.59        934.56        54.69 o                         
   1   2  19        417.12        430.63        36.91 o                         
   3   2  19       3468.61       3684.25       133.08 o                         
   5   2  19       1536.62       1711.35        72.76 o                         
   7   2  19       2338.25       2470.84       120.55 o                         
 -12   3  19        197.45        238.81        23.41 o                         
 -10   3  19        786.03        835.98        52.57 o                         
  -8   3  19          3.56        -11.90        22.41 o                         
  -6   3  19       3404.55       3179.15       148.86 o                         
  -4   3  19        275.10        342.05        26.86 o                         
  -2   3  19        370.71        316.26        28.52 o                         
   0   3  19        349.52        392.65        49.74 o                         
   2   3  19        660.93        602.76        35.35 o                         
   4   3  19          1.20        -28.50        28.50 o                         
   6   3  19        331.27        411.38        59.03 o                         
 -11   4  19          4.30         18.63        16.65 o                         
  -9   4  19        351.33        396.88        50.68 o                         
  -7   4  19        772.21        785.83        48.98 o                         
  -5   4  19        464.24        394.12        49.15 o                         
  -3   4  19       1112.47       1323.46        60.91 o                         
  -1   4  19       2100.94       2142.90        98.34 o                         
   1   4  19       1152.49       1163.06        95.53 o                         
   3   4  19        313.96        311.60        33.58 o                         
   5   4  19         91.97         92.53        20.61 o                         
  -8   5  19       1000.13       1097.39       271.43 o                         
  -6   5  19       2990.09       3335.64       159.84 o                         
  -4   5  19       1308.39       1535.56        90.20 o                         
  -2   5  19       1182.57       1283.32        89.97 o                         
   0   5  19       2922.41       3137.10       247.95 o                         
   2   5  19       1228.52       1206.26        57.08 o                         
   4   5  19       1169.82       1221.47        87.89 o                         
  -7   6  19        209.59        183.81        50.47 o                         
  -5   6  19        110.15         81.95        32.27 o                         
  -3   6  19        898.22       1148.90        91.32 o                         
  -1   6  19        899.14        990.31        83.39 o                         
   1   6  19        815.64        904.86        74.54 o                         
   3   6  19        258.06        117.49        19.87 o                         
 -12   0  20        472.27        427.95        37.27 o                         
 -10   0  20       7550.47       7917.39       357.77 o                         
  -8   0  20       1193.50       1086.74       134.35 o                         
  -6   0  20       3368.62       3524.23       180.39 o                         
  -4   0  20       1849.58       1858.54       196.42 o                         
  -2   0  20       9447.01       9907.93       742.15 o                         
   0   0  20       1456.09       1697.90       225.52 o                         
   4   0  20       3029.73       3617.95       266.70 o                         
 -13   1  20        318.62        338.58        17.69 o                         
 -11   1  20        879.66        910.37        50.58 o                         
  -9   1  20         17.16        -36.42        39.26 o                         
  -7   1  20         85.25        103.30        27.37 o                         
  -5   1  20        770.84        730.48        53.44 o                         
  -3   1  20       1004.71        846.23        75.74 o                         
  -1   1  20       1106.33       1198.55        72.56 o                         
   1   1  20       1149.18       1100.41        67.50 o                         
   3   1  20       5441.78       6024.02       282.41 o                         
   5   1  20        528.53        519.16        48.74 o                         
   7   1  20        990.29       1217.82        70.62 o                         
 -12   2  20        660.21        800.99        41.99 o                         
 -10   2  20         24.12         21.47        25.40 o                         
  -8   2  20        161.90        124.34        30.25 o                         
  -6   2  20        566.01        540.24        51.51 o                         
  -4   2  20        287.12        268.51        34.82 o                         
  -2   2  20         11.31         39.34        30.49 o                         
   0   2  20        185.36        211.16        51.37 o                         
   2   2  20        217.31        203.84        43.07 o                         
   4   2  20        159.79         37.23        32.15 o                         
   6   2  20         17.21         -1.94        26.73 o                         
 -11   3  20       1504.26       1500.67        79.29 o                         
  -9   3  20       1020.58       1069.85       194.04 o                         
  -7   3  20       5078.12       5232.24       268.29 o                         
  -5   3  20        873.31        853.96        65.00 o                         
  -3   3  20       1478.36       1561.41        55.21 o                         
  -1   3  20       1927.22       1978.75        71.67 o                         
   1   3  20       4537.01       4368.85       209.22 o                         
   3   3  20       1149.32       1198.95        71.35 o                         
   5   3  20        134.61        193.94        48.60 o                         
 -10   4  20       1214.72       1207.28        63.33 o                         
  -8   4  20       1057.47       1346.76        76.64 o                         
  -6   4  20       2244.64       2488.89       105.02 o                         
  -4   4  20       2506.45       2836.61       118.86 o                         
  -2   4  20        916.14        869.07        54.82 o                         
   0   4  20       1421.93       1545.55        77.18 o                         
   2   4  20        296.43        357.79        39.13 o                         
   4   4  20       1517.71       1501.34        65.47 o                         
  -7   5  20         24.33         12.80        22.95 o                         
  -5   5  20        124.85        178.18        32.44 o                         
  -3   5  20          3.66         -2.02        60.33 o                         
  -1   5  20        132.28        148.22        24.63 o                         
   1   5  20        640.69        665.98        61.11 o                         
   3   5  20         11.03         -8.57        24.47 o                         
  -6   6  20        339.94        396.92        36.13 o                         
  -4   6  20        190.73        176.19        32.64 o                         
  -2   6  20       1561.94       1879.31       127.37 o                         
   0   6  20        451.00        516.04        47.15 o                         
 -12   1  21        744.08        781.76        49.26 o                         
 -10   1  21       1531.09       1522.09        73.25 o                         
  -8   1  21       2832.75       2827.24       115.38 o                         
  -6   1  21       2106.70       2282.08        82.89 o                         
  -4   1  21        341.77        372.05        33.31 o                         
  -2   1  21       2570.78       2651.16       116.83 o                         
   0   1  21        959.27       1018.57        79.21 o                         
   2   1  21       1110.43       1188.95        83.54 o                         
   4   1  21       1339.15       1389.66        63.71 o                         
   6   1  21        489.31        530.79        45.74 o                         
 -11   2  21       1420.29       1481.18        64.60 o                         
  -9   2  21       1640.96       1781.74        71.53 o                         
  -7   2  21        699.00        717.31        53.45 o                         
  -5   2  21       8742.73       9344.93       342.77 o                         
  -3   2  21       2327.09       2371.91       107.01 o                         
  -1   2  21       5674.31       5306.18       244.97 o                         
   1   2  21       1304.93       1408.84        91.55 o                         
   3   2  21       2345.85       2614.12        98.49 o                         
   5   2  21        165.55        207.22        23.91 o                         
  -8   3  21       1220.23       1256.62       269.66 o                         
  -6   3  21        102.82         64.56        43.50 o                         
  -4   3  21         96.79        143.83        26.29 o                         
  -2   3  21        530.40        521.45        36.04 o                         
   0   3  21        128.45        164.26        26.18 o                         
   2   3  21          4.68          8.46        24.25 o                         
   4   3  21        193.94        239.08        48.67 o                         
   6   3  21        165.03        120.00        25.33 o                         
  -7   4  21        176.40        238.62        27.01 o                         
  -5   4  21        235.96        290.32        50.37 o                         
  -3   4  21        280.52        281.33        27.82 o                         
  -1   4  21         19.84         13.30        25.81 o                         
   1   4  21        171.71        185.43        26.71 o                         
   3   4  21        405.01        299.85        43.10 o                         
  -6   5  21       1402.45       1520.68        77.56 o                         
  -4   5  21        362.34        363.62        56.77 o                         
  -2   5  21       1029.97       1137.76        54.01 o                         
   0   5  21       1027.86       1036.12        55.41 o                         
   2   5  21       2555.25       2437.13       156.49 o                         
  -3   6  21       1108.03       1160.51        78.17 o                         
 -12   0  22       1101.54       1203.89        62.50 o                         
 -10   0  22       3376.83       3489.61       167.90 o                         
  -8   0  22        234.18        256.20        59.31 o                         
  -6   0  22       2307.36       2238.14       123.51 o                         
  -4   0  22       2275.51       2236.24       175.79 o                         
  -2   0  22        669.75        784.88        91.89 o                         
 -11   1  22         65.93         48.57        16.44 o                         
  -7   1  22       2832.15       3044.39       100.38 o                         
  -5   1  22        571.11        579.33        41.37 o                         
  -3   1  22         46.67         35.40        26.40 o                         
  -1   1  22       2511.50       2590.17       138.23 o                         
   1   1  22        390.31        420.55        70.85 o                         
   3   1  22         43.57        -31.88        31.88 o                         
   5   1  22         51.53         -5.30        21.39 o                         
 -12   2  22         14.68         16.15         9.46 o                         
 -10   2  22        414.24        365.39        34.44 o                         
  -8   2  22          1.75        -57.07        57.07 o                         
  -6   2  22        633.31        767.33        57.35 o                         
  -4   2  22        132.86        120.23        33.57 o                         
  -2   2  22        722.29        717.78        42.34 o                         
   0   2  22         82.34        138.68        55.76 o                         
   2   2  22        335.08        361.83        32.44 o                         
   4   2  22         40.00         40.52        19.54 o                         
   6   2  22         13.78          2.55        24.83 o                         
 -11   3  22       2196.08       2241.71       101.50 o                         
  -9   3  22        920.11       1001.98        86.64 o                         
  -7   3  22       1620.89       1759.87       282.97 o                         
  -5   3  22       1829.15       2110.71       159.66 o                         
  -3   3  22       2529.88       2712.36       114.71 o                         
  -1   3  22       1180.66       1284.84        56.69 o                         
   1   3  22        834.99        850.48        42.03 o                         
   3   3  22       2255.97       2371.71       171.11 o                         
   5   3  22       1126.62       1062.23        80.05 o                         
  -8   4  22         98.34        121.73        33.22 o                         
  -6   4  22       1252.76       1379.78        61.91 o                         
  -4   4  22       1155.96       1216.94        79.16 o                         
  -2   4  22       1019.50       1161.33        49.90 o                         
   0   4  22        882.55        968.13        43.33 o                         
   2   4  22       1353.82       1324.77        69.42 o                         
  -5   5  22         43.31         41.52        19.53 o                         
  -3   5  22        542.07        581.89        39.30 o                         
  -1   5  22        209.92        216.64        26.19 o                         
   1   5  22         10.02         11.89        20.61 o                         
 -12   1  23         34.91         10.59        12.83 o                         
 -10   1  23       1806.44       1844.68        78.33 o                         
  -8   1  23        807.30        962.98        80.13 o                         
  -6   1  23        240.40        283.75        27.75 o                         
  -4   1  23       4262.19       4346.50       188.43 o                         
  -2   1  23        283.46         55.41        53.92 o                         
   0   1  23       3270.51       3590.88       255.42 o                         
   2   1  23       2209.59       2553.64       106.16 o                         
   4   1  23        557.66        568.32        47.29 o                         
  -9   2  23        403.48        377.87        28.70 o                         
  -7   2  23       3776.40       4082.67       159.30 o                         
  -5   2  23       1471.55       1342.31        95.66 o                         
  -3   2  23        379.83        338.36        52.86 o                         
  -1   2  23       4396.06       4435.01       171.39 o                         
   1   2  23         20.67         50.71        25.44 o                         
   3   2  23       1973.16       2223.37        80.98 o                         
   5   2  23       2632.71       2629.21       172.84 o                         
 -10   3  23          5.81          6.38        40.37 o                         
  -8   3  23        141.97        184.75        41.58 o                         
  -4   3  23       1856.58       1697.54       131.94 o                         
  -2   3  23          5.65        -25.37        40.14 o                         
   0   3  23       1519.61       1508.83        68.21 o                         
   2   3  23       1476.59       1525.95        84.45 o                         
   4   3  23         72.14         61.58        25.64 o                         
  -7   4  23        390.90        501.23        53.87 o                         
  -5   4  23        936.65       1028.08        63.19 o                         
  -3   4  23        226.68        254.68        50.33 o                         
  -1   4  23        836.64        930.48        57.12 o                         
   1   4  23          2.31         -9.57        28.03 o                         
  -4   5  23       2134.12       2000.49       130.85 o                         
  -2   5  23        991.19        732.06        57.36 o                         
 -10   0  24        867.28        948.90        80.36 o                         
  -8   0  24       3841.64       3074.33       206.26 o                         
  -6   0  24       3600.10       3490.67       242.05 o                         
  -4   0  24       6405.67       6012.16       388.10 o                         
  -2   0  24       1301.24       1265.43        78.43 o                         
   0   0  24       1365.99       1194.93       109.57 o                         
 -11   1  24       1392.10       1262.84        74.02 o                         
  -9   1  24        171.37         95.37        28.10 o                         
  -7   1  24        210.02        213.59        32.38 o                         
  -5   1  24       1246.74       1384.68        56.63 o                         
  -3   1  24        692.37        741.71        51.01 o                         
  -1   1  24        376.51        464.70        64.83 o                         
   1   1  24        809.69        907.90        91.79 o                         
   3   1  24        214.43        183.65        31.22 o                         
   5   1  24       1180.32        947.58       166.12 o                         
  -8   2  24         18.96         22.32        17.22 o                         
  -6   2  24          3.79         -6.51        22.58 o                         
  -4   2  24          0.92         -0.45        26.26 o                         
  -2   2  24        275.40        279.72        41.07 o                         
   0   2  24         19.44         18.41        30.61 o                         
   2   2  24          1.06          2.22        15.71 o                         
   4   2  24        467.05        431.56        45.18 o                         
  -9   3  24       2397.98       1939.52       129.25 o                         
  -7   3  24        691.73        671.96        66.57 o                         
  -1   3  24       4239.82       4314.40       286.82 o                         
   1   3  24       1120.84       1174.44        98.43 o                         
   3   3  24        322.70        262.80        35.54 o                         
  -6   4  24        820.18        860.02        48.82 o                         
  -4   4  24       1947.35       2127.71       104.42 o                         
  -2   4  24       2107.74       2263.66       157.09 o                         
   0   4  24         39.38         -2.68        25.60 o                         
 -10   1  25       1170.69       1107.68        52.42 o                         
  -8   1  25       1548.79       1631.27       123.58 o                         
  -6   1  25        891.20        950.37        53.55 o                         
  -4   1  25        679.04        729.30        40.57 o                         
  -2   1  25        572.03        556.26        48.69 o                         
   0   1  25       1878.00       2006.98        87.59 o                         
   2   1  25          4.65         14.28        14.77 o                         
   4   1  25        922.62        695.77        54.37 o                         
  -7   2  25        682.71        847.95        73.62 o                         
  -5   2  25       1473.21       1670.77        64.74 o                         
  -3   2  25       2935.25       3141.08       125.01 o                         
  -1   2  25         55.82         73.94        38.98 o                         
   1   2  25       2389.80       2496.58       168.51 o                         
   0   3  25          2.28         24.11        29.85 o                         
   2   3  25         11.51         -1.98        17.80 o                         
  -5   4  25        639.69        594.78        52.06 o                         
  -3   4  25        167.25        188.89        30.09 o                         
  -1   4  25        634.64        594.86        48.76 o                         
  -8   0  26       1224.32       1297.46        99.63 o                         
  -6   0  26        449.97        483.14        55.82 o                         
  -4   0  26        794.48        859.68        77.51 o                         
  -9   1  26        670.18        387.69        28.07 o                         
  -7   1  26        256.72        266.74        25.99 o                         
  -5   1  26        507.97        574.29        38.30 o                         
  -3   1  26       1492.97       1664.18        63.57 o                         
  -1   1  26        926.84        897.58        52.24 o                         
   1   1  26        978.57        954.73        46.98 o                         
  -8   2  26        528.86        147.79        27.21 o                         
  -6   2  26        373.34        420.86        33.97 o                         
  -4   2  26        390.26        418.63        30.28 o                         
  -2   2  26        268.23        270.97        30.14 o                         
   0   2  26        592.54        567.12        57.50 o                         
  -3   3  26       1156.99       1199.92        89.42 o                         
  -1   3  26       1010.59        884.59        68.19 o                         
  -6   1  27        392.80        418.71        27.33 o                         
  -4   1  27        806.96        767.32        40.55 o                         
  -2   1  27       2005.19       2095.35        96.32 o                         
   0   1  27        381.62        378.67        31.12 o                         
  -5   2  27       2056.08       1982.53       217.29 o                         
  -3   2  27        753.21        728.41        43.58 o                         
  -1   2  27        359.63        323.14        36.58 o                         
  -3   1  28          3.13          6.86        19.96 o                         
                                                                                
